# Supplementary material for: Affinity proteomics within rare diseases: a BIO-NMD study for blood biomarkers of muscular dystrophies
Source: EMBO Mol Med. 2014 Jun 11;6(7):918–36. doi: 10.15252/emmm.201303724 (PMC4119355; doi:10.15252/emmm.201303724)
Supplement: Supplementary file 17 — Supplementary Dataset File S1 [file emmm0006-0918-SD17.xlsx]

## Sheet: Sheet2
	Code	Origin	Type	Diagnosis	Age	Age over 13	Ambulant	Ambulation b4 Age 10	Age Matched AMB	NorthStar	Treatment	Steroid Level	Cardiac b4 Age 13	Ventilation	Age at Loss of Ambulation	Sample Plate	Sample Plate Well	Labeling Plate	Labeling Plate pos96	row96	col96	Assay Plate pos384	row384	col384
1	C32	UNIFE	Plasma	CONT	39	NA	NA	NA		NA			NA	NA		Plate 2	E9	3	1	A	1	2	B	1
2	BN106-10N-P	UNEW	Plasma	DMD	13.4	1	1	NA	1	16	PRED	15	NA	NA		Plate 4	F7	1	2	B	1	3	C	1
3	BN089-10N-P	UNEW	Plasma	DMD	5.3	0	1	NA		19	NT	0	NA	NA		Plate 4	H6	3	2	B	1	4	D	1
4	BN036-10N-S	UNEW	Serum	FCDMD	43.9124	NA	NA	NA		NA	FC	0	NA	NA		Plate 3	A4	1	3	C	1	5	E	1
5	BN030-10N-S	UNEW	Serum	DMD	2.9	0	1	NA		NA	NT	0	NA	NA		Plate 5	D2	1	4	D	1	7	G	1
6	BN075-10N-P	UNEW	Plasma	DMD	10.8	0	0	1	0	NA			NA	NA	9	Plate 4	C5	3	4	D	1	8	H	1
7	BN017-11N-P	UNEW	Plasma	FCDMD	51.03	NA	NA	NA		NA	FC	0	NA	NA		Plate 3	A3	1	5	E	1	9	I	1
8	C33	UNIFE	Plasma	CONT	38	NA	NA	NA		NA			NA	NA		Plate 2	F9	3	5	E	1	10	J	1
9	BN018-10N-S	UNEW	Serum	FCBMD	44.55	NA	NA	NA		NA	FC	0	NA	NA		Plate 3	F3	1	6	F	1	11	K	1
10	BN048-10N-P	UNEW	Plasma	DMD	13.9	1	0	0	0	NA			NA	NA	11	Plate 4	E3	1	7	G	1	13	M	1
11	BN072-10N-S	UNEW	Serum	DMD	11.25	0	1	NA	1	11	DEF	18	NA	NA		Plate 5	B6	3	7	G	1	14	N	1
12	BN019-10N-S	UNEW	Serum	DMD	19	1	0	1		NA	DEF	36	1	1	7	Plate 5	H1	1	8	H	1	15	O	1
13	BN060-10N-P	UNEW	Plasma	DMD	15.3	1	0	1	0	NA			NA	0	8	Plate 4	E4	3	8	H	1	16	P	1
14	BN006-10N-P (lithium)	UNEW	Plasma	FCBMD	36.56	NA	NA	NA		NA	FC	0	NA	NA		Plate 3	B1	4	1	A	1	18	B	2
15	C30	UNIFE	Plasma	CONT	40	NA	NA	NA		NA			NA	NA		Plate 2	C9	2	2	B	1	19	C	2
16	L248	UCL	Plasma	DMD	16	NA	0	NA		NA			NA	NA	11	Plate 6	D2	4	2	B	1	20	D	2
17	BN005-10N-P (lithium)	UNEW	Plasma	BMD	7.54	NA	NA	NA		NA			NA	NA		Plate 4	G8	4	3	C	1	22	F	2
18	ls37	LUMC	Serum	DMD	7.7	NA	NA	NA		NA			NA	NA		Plate 1	E5	2	4	D	1	23	G	2
19	UNIFE36	UNIFE	Plasma	CONT	37	NA	NA	NA		NA			NA	NA		Plate 2	B5	4	4	D	1	24	H	2
20	BN074-10N-S	UNEW	Serum	DMD	7	0	1	NA	1	29	DEF	12	NA	NA		Plate 5	A6	2	5	E	1	25	I	2
21	UNIFE12	UNIFE	Plasma	DMD	16.06	NA	NA	NA		NA			NA	NA		Plate 2	D2	4	5	E	1	26	J	2
22	BN090-10N-S	UNEW	Serum	DMD	13.8	1	1	NA	1	2	DEF	36	0	NA		Plate 5	A7	2	6	F	1	27	K	2
23	C22	UNIFE	Plasma	CONT	40	NA	NA	NA		NA			NA	NA		Plate 2	C8	4	6	F	1	28	L	2
24	BN048-10N-S	UNEW	Serum	DMD	13.9	1	0	0	0	NA			NA	NA	11	Plate 5	E3	2	7	G	1	29	M	2
25	C37	UNIFE	Plasma	CONT	39	NA	NA	NA		NA			NA	NA		Plate 2	B10	4	7	G	1	30	N	2
26	BN004-10N-P (lithium)	UNEW	Plasma	FCDMD	41.83	NA	NA	NA		NA	FC	0	NA	NA		Plate 3	A1	2	8	H	1	31	O	2
27	BN041-10N-P	UNEW	Plasma	DMD	4.6	0	1	NA		NA	NT	0	NA	NA		Plate 4	H2	4	8	H	1	32	P	2
28	UNIFE32	UNIFE	Plasma	CONT	22	NA	NA	NA		NA			NA	NA		Plate 2	G4	1	9	A	2	33	A	3
29	BN091-10N-P	UNEW	Plasma	DMD	5.6	0	1	NA		10	PRED	12.5	NA	NA		Plate 4	B7	3	10	B	2	36	D	3
30	BN045-10N-P	UNEW	Plasma	BMD	7.69	NA	NA	NA		NA			NA	NA		Plate 4	H9	1	11	C	2	37	E	3
31	BN069-10N-P	UNEW	Plasma	BMD	45.46	NA	NA	NA		NA			NA	NA		Plate 4	D10	3	11	C	2	38	F	3
32	L353	UCL	Plasma	DMD	14.5	NA	1	NA		NA			NA	NA		Plate 6	A2	1	12	D	2	39	G	3
33	BN068-10N-S	UNEW	Serum	BMD	37.9	NA	NA	NA		NA			NA	NA		Plate 5	C10	1	13	E	2	41	I	3
34	BN064-10N-P	UNEW	Plasma	DMD	16.3	1	0	0	0	NA	DEF	20	NA	1	12.6	Plate 4	G4	3	13	E	2	42	J	3
35	L741	UCL	Plasma	DMD	10	NA	1	NA		NA			NA	NA		Plate 6	C3	1	14	F	2	43	K	3
36	L765	UCL	Plasma	DMD	6.5	NA	1	NA		NA			NA	NA		Plate 6	B3	3	14	F	2	44	L	3
37	L781	UCL	Plasma	DMD	14	NA	0	NA		NA			NA	NA	12.5	Plate 6	E2	1	15	G	2	45	M	3
38	C13	UNIFE	Plasma	CONT	38	NA	NA	NA		NA			NA	NA		Plate 2	B7	1	16	H	2	47	O	3
39	BN001-10N	UNEW	Serum	DMD	21.4	1	0	1		NA	NT	0	1	0	8	Plate 5	A1	3	16	H	2	48	P	3
40	BN077-10N-P	UNEW	Plasma	DMD	4.6	0	1	NA		18			NA	NA		Plate 4	F5	2	9	A	2	49	A	4
41	C40	UNIFE	Plasma	CONT	40	NA	NA	NA		NA			NA	NA		Plate 2	E10	4	9	A	2	50	B	4
42	BN032-10N-S	UNEW	Serum	BMD	NA	NA	NA	NA		NA			NA	NA		Plate 5	D9	2	10	B	2	51	C	4
43	C44	UNIFE	Plasma	CONT	38	NA	NA	NA		NA			NA	NA		Plate 2	A11	4	10	B	2	52	D	4
44	BN047-10N-S	UNEW	Serum	DMD	17.1	1	1	NA	1	NA	DEF	24	NA	1		Plate 5	D3	4	11	C	2	54	F	4
45	C46	UNIFE	Plasma	CONT	40	NA	NA	NA		NA			NA	NA		Plate 2	C11	2	13	E	2	57	I	4
46	BN003-10N-P (lithium)	UNEW	Plasma	BMD	20.84	NA	NA	NA		NA			NA	NA		Plate 4	F8	2	14	F	2	59	K	4
47	BN043-10N-P	UNEW	Plasma	DMD	9.1	0	1	NA	1	32	PRED	13.5	NA	NA		Plate 4	A3	4	14	F	2	60	L	4
48	BN019-10N-P	UNEW	Plasma	DMD	19	1	0	1		NA	DEF	36	1	1	7	Plate 4	H1	2	15	G	2	61	M	4
49	BN087-10N-P	UNEW	Plasma	DMD	13.8	1	1	NA	1	23	DEF	25	NA	NA		Plate 4	G6	4	15	G	2	62	N	4
50	UNIFE7	UNIFE	Plasma	BMD	2	NA	NA	NA		NA			NA	NA		Plate 2	G1	2	16	H	2	63	O	4
51	ls35	LUMC	Serum	DMD	15.9	NA	NA	NA		NA			NA	NA		Plate 1	C5	3	17	A	3	66	B	5
52	BN024-10N-S	UNEW	Serum	DMD	18.8	1	0	0		NA	PRED	35	NA	1	16	Plate 5	A2	1	18	B	3	67	C	5
53	BN062-10N-S	UNEW	Serum	DMD	13.9	1	0	0	0	NA	DEF	18	0	NA	13	Plate 5	H4	3	18	B	3	68	D	5
54	1236	LUMC	Serum	CONT	NA	NA	NA	NA		NA			NA	NA		Plate 1	C9	1	19	C	3	69	E	5
55	BN073-10N-S	UNEW	Serum	DMD	5.1	0	1	NA		21			NA	NA		Plate 5	G5	3	19	C	3	70	F	5
56	BN081-10N-S	UNEW	Serum	DMD	24.25	1	0	1		NA	PRED	10	0	0	9.75	Plate 5	D6	1	20	D	3	71	G	5
57	UNIFE22	UNIFE	Plasma	BMD	28.09	NA	NA	NA		NA			NA	NA		Plate 2	F3	3	20	D	3	72	H	5
58	BN088-10N-P	UNEW	Plasma	BMD	8.22	NA	NA	NA		NA			NA	NA		Plate 4	F10	1	21	E	3	73	I	5
59	BN057-10N-S	UNEW	Serum	DMD	16.25	1	1	NA	1	3	DEF	12	1	1		Plate 5	C4	3	21	E	3	74	J	5
60	C8	UNIFE	Plasma	CONT	37	NA	NA	NA		NA			NA	NA		Plate 2	E6	1	22	F	3	75	K	5
61	C43	UNIFE	Plasma	CONT	38	NA	NA	NA		NA			NA	NA		Plate 2	H10	3	22	F	3	76	L	5
62	L743	UCL	Plasma	DMD	15	NA	0	NA		NA			NA	NA	9	Plate 6	C2	1	23	G	3	77	M	5
63	C36	UNIFE	Plasma	CONT	40	NA	NA	NA		NA			NA	NA		Plate 2	A10	3	23	G	3	78	N	5
64	BN097-10N-S	UNEW	Serum	DMD	13.4	1	0	1	0	NA			NA	NA	9	Plate 5	C7	1	24	H	3	79	O	5
65	BN094-10N-S	UNEW	Serum	BMD	39.23	NA	NA	NA		NA			NA	NA		Plate 5	H10	3	24	H	3	80	P	5
66	BN076-10N-P	UNEW	Plasma	DMD	12.3	0	1	NA	1	18	PRED	20	NA	NA		Plate 4	C6	2	17	A	3	81	A	6
67	BN067-10N-P	UNEW	Plasma	DMD	16.3	1	0	0	0	NA	DEF	24	NA	1	13.6	Plate 4	E5	4	17	A	3	82	B	6
68	BN075-10N-S	UNEW	Serum	DMD	10.8	0	0	1	0	NA			NA	NA	9	Plate 5	C5	2	18	B	3	83	C	6
69	BN094-10N-P	UNEW	Plasma	BMD	39.23	NA	NA	NA		NA			NA	NA		Plate 4	H10	4	18	B	3	84	D	6
70	L815	UCL	Plasma	DMD	17.5	NA	0	NA		NA			NA	NA	10.5	Plate 6	C4	2	19	C	3	85	E	6
71	BN013-10N-P	UNEW	Plasma	DMD	16.6	1	0	0	0	NA			1	1	14	Plate 4	G1	4	19	C	3	86	F	6
72	UNIFE34	UNIFE	Plasma	CONT	43	NA	NA	NA		NA			NA	NA		Plate 2	H4	2	20	D	3	87	G	6
73	BN013-10N-S	UNEW	Serum	DMD	16.6	1	0	0	0	NA			1	1	14	Plate 5	G1	4	20	D	3	88	H	6
74	C24	UNIFE	Plasma	CONT	37	NA	NA	NA		NA			NA	NA		Plate 2	E8	2	21	E	3	89	I	6
75	UNIFE5	UNIFE	Plasma	BMD	4.33	NA	NA	NA		NA			NA	NA		Plate 2	E1	4	21	E	3	90	J	6
76	BN106-10N-S	UNEW	Serum	DMD	13.4	1	1	NA	1	16	PRED	15	NA	NA		Plate 5	F7	2	22	F	3	91	K	6
77	BN056-10N-S	UNEW	Serum	DMD	13.1	1	0	1	0	NA	PRED	15	0	NA	10	Plate 5	A4	4	22	F	3	92	L	6
78	BN044-10N-S	UNEW	Serum	DMD	9.9	0	0	1	0	NA	DEF	20	NA	NA	8.5	Plate 5	G2	2	23	G	3	93	M	6
79	L828	UCL	Plasma	BMD	7	NA	1	NA		NA			NA	NA		Plate 6	E5	4	23	G	3	94	N	6
80	BN090-10N-P	UNEW	Plasma	DMD	13.8	1	1	NA	1	2	DEF	36	0	NA		Plate 4	A7	2	24	H	3	95	O	6
81	BN114-10N-S	UNEW	Serum	DMD	24.9	1	0	0		NA	NT	0	1	1	16	Plate 5	D8	4	24	H	3	96	P	6
82	1253	LUMC	Serum	CONT	NA	NA	NA	NA		NA			NA	NA		Plate 1	E9	1	25	A	4	97	A	7
83	BN113-10N-P	UNEW	Plasma	DMD	17.8	1	1	NA	1	NA	NT	0	NA	1		Plate 4	E8	3	25	A	4	98	B	7
84	UNIFE31	UNIFE	Plasma	CONT	25	NA	NA	NA		NA			NA	NA		Plate 2	F4	1	26	B	4	99	C	7
85	BN025-10N-P	UNEW	Plasma	BMD	44.16	NA	NA	NA		NA			NA	NA		Plate 4	A9	3	26	B	4	100	D	7
86	BN050-10N-S	UNEW	Serum	DMD	19.8	1	0	0		NA	NT	0	1	0	11	Plate 5	G3	1	27	C	4	101	E	7
87	BN042-10N-P	UNEW	Plasma	DMD	9.6	0	1	NA	1	13	DEF	30	NA	NA	30	Plate 4	B3	3	27	C	4	102	F	7
88	ls32	LUMC	Serum	DMD	12.2	NA	NA	NA		NA			NA	NA		Plate 1	H4	3	28	D	4	104	H	7
89	BN07-10N-P (lithium)	UNEW	Plasma	DMD	10.4	0	1	NA	1	23	PRED	15	NA	NA		Plate 4	D1	1	29	E	4	105	I	7
90	BN072-10N-P	UNEW	Plasma	DMD	11.25	0	1	NA	1	11	DEF	18	NA	NA		Plate 4	B6	3	29	E	4	106	J	7
91	BN074-10N-P	UNEW	Plasma	DMD	7	0	1	NA	1	29	DEF	12	NA	NA		Plate 4	A6	1	31	G	4	109	M	7
92	BN004-10N-S	UNEW	Serum	FCDMD	41.83	NA	NA	NA		NA	FC	0	NA	NA		Plate 3	B3	3	31	G	4	110	N	7
93	UNIFE14	UNIFE	Plasma	DMD	12.06	NA	NA	NA		NA			NA	NA		Plate 2	F2	1	32	H	4	111	O	7
94	L466	UCL	Plasma	DMD	10	NA	1	NA		NA			NA	NA		Plate 6	E1	3	32	H	4	112	P	7
95	BN039-10N-P	UNEW	Plasma	DMD	5.9	0	1	NA		30	PRED	0.75	NA	NA		Plate 4	F2	2	25	A	4	113	A	8
96	C15	UNIFE	Plasma	CONT	39	NA	NA	NA		NA			NA	NA		Plate 2	D7	4	25	A	4	114	B	8
97	BN020-11N-S	UNEW	Serum	BMD	11.2	NA	NA	NA		NA			NA	NA		Plate 5	G11	2	26	B	4	115	C	8
98	BN110-10N-P	UNEW	Plasma	DMD	20.5	1	0	0		NA	NT	0	1	0	11	Plate 4	A8	4	26	B	4	116	D	8
99	BN066-10N-S	UNEW	Serum	DMD	19.75	1	0	0		NA	DEF	24	0	1	11	Plate 5	D5	4	27	C	4	118	F	8
100	UNIFE3	UNIFE	Plasma	DMD	8	NA	NA	NA		NA			NA	NA		Plate 2	C1	2	28	D	4	119	G	8
101	BN102-10N-P	UNEW	Plasma	DMD	11	0	1	NA	1	26	PRED	25	NA	NA	25	Plate 4	G7	4	28	D	4	120	H	8
102	1207	LUMC	Serum	CONT	NA	NA	NA	NA		NA			NA	NA		Plate 1	G8	2	29	E	4	121	I	8
103	BN014-11N-P	UNEW	Plasma	FCDMD	75.75	NA	NA	NA	0	NA	FC	0	NA	NA		Plate 3	G2	4	29	E	4	122	J	8
104	UNIFE20	UNIFE	Plasma	BMD	32.1	NA	NA	NA		NA			NA	NA		Plate 2	D3	2	30	F	4	123	K	8
105	1254	LUMC	Serum	CONT	NA	NA	NA	NA		NA			NA	NA		Plate 1	F9	4	30	F	4	124	L	8
106	BN021-10N-S	UNEW	Serum	FCBMD	68.72	NA	NA	NA		NA	FC	0	NA	NA		Plate 3	G3	2	31	G	4	125	M	8
107	BN029-10N-S	UNEW	Serum	DMD	31.2	1	0	1		NA	PRED	20	NA	0	9	Plate 5	B2	2	32	H	4	127	O	8
108	C4	UNIFE	Plasma	CONT	38	NA	NA	NA		NA			NA	NA		Plate 2	A6	4	32	H	4	128	P	8
109	L827	UCL	Plasma	BMD	10	NA	1	NA		NA			NA	NA		Plate 6	C5	1	33	A	5	129	A	9
110	BN100-10N-P	UNEW	Plasma	BMD	45.2	NA	NA	NA		NA			NA	NA		Plate 4	B11	3	33	A	5	130	B	9
111	L794	UCL	Plasma	DMD	10	NA	1	NA		NA			NA	NA		Plate 6	H5	1	34	B	5	131	C	9
112	BN017-11N-S	UNEW	Serum	FCDMD	51.03	NA	NA	NA		NA	FC	0	NA	NA		Plate 3	B5	3	34	B	5	132	D	9
113	BN029-10N-P	UNEW	Plasma	DMD	31.2	1	0	1		NA	PRED	20	NA	0	9	Plate 4	B2	1	35	C	5	133	E	9
114	BN014-10N-P	UNEW	Plasma	DMD	12.75	0	0	0		NA	DEF	12	NA	NA	11	Plate 4	F1	3	35	C	5	134	F	9
115	C48	UNIFE	Plasma	CONT	39	NA	NA	NA		NA			NA	NA		Plate 2	E11	1	36	D	5	135	G	9
116	BN032-10N-P	UNEW	Plasma	BMD	NA	NA	NA	NA		NA			NA	NA		Plate 4	D9	3	36	D	5	136	H	9
117	BN102-10N-S	UNEW	Serum	DMD	11	0	1	NA	1	26	PRED	25	NA	NA		Plate 5	G7	1	37	E	5	137	I	9
118	BN098-10N-S	UNEW	Serum	DMD	8.1	0	1	NA	1	21	PRED	13	NA	NA		Plate 5	D7	3	37	E	5	138	J	9
119	BN085-10N-P	UNEW	Plasma	DMD	15.75	1	0	0	0	NA	DEF	36	1	1	12.16	Plate 4	F6	1	38	F	5	139	K	9
120	BN046-10N-P	UNEW	Plasma	DMD	6.3	0	1	NA		30	PRED	15	NA	NA		Plate 4	C3	3	38	F	5	140	L	9
121	BN002-10N-S	UNEW	Serum	DMD	21	1	0	1		NA	NT	0	0	0	10	Plate 5	B1	3	39	G	5	142	N	9
122	C12	UNIFE	Plasma	CONT	40	NA	NA	NA		NA			NA	NA		Plate 2	A7	1	40	H	5	143	O	9
123	UNIFE16	UNIFE	Plasma	DMD	28	NA	NA	NA		NA			NA	NA		Plate 2	H2	3	40	H	5	144	P	9
124	BN020-10N-S	UNEW	Serum	FCDMD	31.46	NA	NA	NA		NA	FC	0	NA	NA		Plate 3	E3	2	33	A	5	145	A	10
125	BN113-10N-S	UNEW	Serum	DMD	17.8	1	1	NA	1	NA	NT	0	NA	1		Plate 5	E8	4	33	A	5	146	B	10
126	BN096-10N-P	UNEW	Plasma	FCDMD	22.1	NA	NA	NA		NA	FC	0	NA	NA		Plate 3	C2	2	34	B	5	147	C	10
127	L816	UCL	Plasma	DMD	17.5	NA	0	NA		NA			NA	NA	12	Plate 6	D4	4	34	B	5	148	D	10
128	UNIFE35	UNIFE	Plasma	CONT	31	NA	NA	NA		NA			NA	NA		Plate 2	A5	2	35	C	5	149	E	10
129	BN051-10N-S	UNEW	Serum	BMD	29.16	NA	NA	NA		NA			NA	NA		Plate 5	A10	4	35	C	5	150	F	10
130	BN027-10N-P	UNEW	Serum	DMD	19.1	1	0	1		NA			NA	1	10	Plate 5	C2	4	36	D	5	152	H	10
131	BN026-10N-P	UNEW	Plasma	FCDMD	54.82	NA	NA	NA		NA	FC	0	NA	NA		Plate 3	G1	2	37	E	5	153	I	10
132	C2	UNIFE	Plasma	CONT	42	NA	NA	NA		NA			NA	NA		Plate 2	G5	4	37	E	5	154	J	10
133	BN088-10N-S	UNEW	Serum	BMD	8.22	NA	NA	NA		NA			NA	NA		Plate 5	F10	2	38	F	5	155	K	10
134	BN006-11N-S	UNEW	Serum	FCDMD	23.82	NA	NA	NA		NA	FC	0	NA	NA		Plate 3	G4	4	38	F	5	156	L	10
135	C9	UNIFE	Plasma	CONT	43	NA	NA	NA		NA			NA	NA		Plate 2	F6	2	39	G	5	157	M	10
136	BN051-10N-P	UNEW	Plasma	BMD	29.16	NA	NA	NA		NA			NA	NA		Plate 4	A10	4	39	G	5	158	N	10
137	BN061-10N-S	UNEW	Serum	DMD	15.6	1	0	0	0	NA			NA	1	12	Plate 5	F4	2	40	H	5	159	O	10
138	BN021-10N-P	UNEW	Plasma	FCBMD	68.72	NA	NA	NA		NA	FC	0	NA	NA		Plate 3	F1	1	41	A	6	161	A	11
139	C19	UNIFE	Plasma	CONT	38	NA	NA	NA		NA			NA	NA		Plate 2	H7	3	41	A	6	162	B	11
140	BN073-10N-P	UNEW	Plasma	DMD	5.1	0	1	NA		21			NA	NA		Plate 4	G5	1	42	B	6	163	C	11
141	BN109-10N-S	UNEW	Serum	DMD	24	1	0	0		NA	NT	0	1	0	13.6	Plate 5	B8	3	42	B	6	164	D	11
142	BN091-10N-S	UNEW	Serum	DMD	5.6	0	1	NA		10	PRED	12.5	NA	NA		Plate 5	B7	1	43	C	6	165	E	11
143	C23	UNIFE	Plasma	CONT	35	NA	NA	NA		NA			NA	NA		Plate 2	D8	3	43	C	6	166	F	11
144	L209	UCL	Plasma	DMD	11	NA	0	NA		NA			NA	NA	7	Plate 6	F4	1	44	D	6	167	G	11
145	L436	UCL	Plasma	DMD	6.5	NA	1	NA		NA			NA	NA		Plate 6	D1	3	44	D	6	168	H	11
146	BN059-10N-S	UNEW	Serum	DMD	13	0	1	NA	1	12			0	NA		Plate 5	A5	1	45	E	6	169	I	11
147	BN071-10N-S	UNEW	Serum	DMD	5.6	0	1	NA		32	DEF	18	NA	NA		Plate 5	H5	3	45	E	6	170	J	11
148	L772	UCL	Plasma	DMD	9.5	NA	0	NA		NA			NA	NA	9	Plate 6	B1	1	46	F	6	171	K	11
149	C17	UNIFE	Plasma	CONT	42	NA	NA	NA		NA			NA	NA		Plate 2	F7	3	46	F	6	172	L	11
150	BN083-10N-P	UNEW	Plasma	DMD	12	0	0	1	0	NA	PRED	10	NA	NA	9.9	Plate 4	E6	1	47	G	6	173	M	11
151	BN028-10N-S	UNEW	Serum	BMD	48.16	NA	NA	NA		NA			NA	NA		Plate 5	B9	1	48	H	6	175	O	11
152	BN007-11N-S	UNEW	Serum	FCDMD	54.61	NA	NA	NA		NA	FC	0	NA	NA		Plate 3	F4	3	48	H	6	176	P	11
153	BN104-10N-P	UNEW	Plasma	DMD	10.5	0	1	NA	1	29	PRED	15	NA	NA		Plate 4	H7	2	41	A	6	177	A	12
154	ls41	LUMC	Serum	DMD	18	NA	NA	NA		NA			NA	NA		Plate 1	A6	4	41	A	6	178	B	12
155	L193	UCL	Plasma	DMD	16	NA	0	NA		NA			NA	NA	10	Plate 6	F3	2	42	B	6	179	C	12
156	L742	UCL	Plasma	DMD	10	NA	1	NA		NA			NA	NA		Plate 6	H2	4	42	B	6	180	D	12
157	UNIFE27	UNIFE	Plasma	DMD	7.1	NA	NA	NA		NA			NA	NA		Plate 2	C4	2	43	C	6	181	E	12
158	BN105-10N-P	UNEW	Plasma	DMD	10	0	1	NA	1	24	PRED	20	NA	NA		Plate 4	E7	4	43	C	6	182	F	12
159	BN07-10N-S	UNEW	Serum	DMD	10.4	0	1	NA	1	23	PRED	15	NA	NA		Plate 5	D1	2	44	D	6	183	G	12
160	ls36	LUMC	Serum	DMD	8.75	NA	NA	NA		NA			NA	NA		Plate 1	D5	4	44	D	6	184	H	12
161	BN024-10N-P	UNEW	Plasma	DMD	18.8	1	0	0		NA	PRED	35	NA	1	16	Plate 4	A2	2	45	E	6	185	I	12
162	UNIFE15	UNIFE	Plasma	DMD	27	NA	NA	NA		NA			NA	NA		Plate 2	G2	4	45	E	6	186	J	12
163	C16	UNIFE	Plasma	CONT	41	NA	NA	NA		NA			NA	NA		Plate 2	E7	2	46	F	6	187	K	12
164	L364	UCL	Plasma	DMD	10	NA	1	NA		NA			NA	NA		Plate 6	G1	4	46	F	6	188	L	12
165	BN103-10N-S	UNEW	Serum	BMD	6.62	NA	NA	NA		NA			NA	NA		Plate 5	D11	2	47	G	6	189	M	12
166	UNIFE21	UNIFE	Plasma	BMD	19.1	NA	NA	NA		NA			NA	NA		Plate 2	E3	4	47	G	6	190	N	12
167	BN056-10N-P	UNEW	Plasma	DMD	13.1	1	0	1	0	NA	PRED	15	0	NA	10	Plate 4	A4	2	48	H	6	191	O	12
168	BN061-10N-P	UNEW	Plasma	DMD	15.6	1	0	0	0	NA			NA	1	12	Plate 4	F4	4	48	H	6	192	P	12
169	BN081-10N-P	UNEW	Plasma	DMD	24.25	1	0	1		NA	PRED	10	0	0	9.75	Plate 4	D6	1	49	A	7	193	A	13
170	BN046-10N-S	UNEW	Serum	DMD	6.3	0	1	NA		30	PRED	15	NA	NA		Plate 5	C3	3	49	A	7	194	B	13
171	BN007-11N-P	UNEW	Plasma	FCDMD	54.61	NA	NA	NA		NA	FC	0	NA	NA		Plate 3	E2	1	50	B	7	195	C	13
172	UNIFE26	UNIFE	Plasma	DMD	11.6	NA	NA	NA		NA			NA	NA		Plate 2	B4	3	50	B	7	196	D	13
173	C49	UNIFE	Plasma	CONT	39	NA	NA	NA		NA			NA	NA		Plate 2	F11	1	51	C	7	197	E	13
174	BN025-10N-S	UNEW	Serum	BMD	44.16	NA	NA	NA		NA			NA	NA		Plate 5	A9	3	51	C	7	198	F	13
175	UNIFE8	UNIFE	Plasma	DMD	14.67	NA	NA	NA		NA			NA	NA		Plate 2	H1	1	52	D	7	199	G	13
176	BN117-10N-S	UNEW	Serum	BMD	19.67	NA	NA	NA		NA			NA	NA		Plate 5	E11	3	52	D	7	200	H	13
177	BN077-10N-S	UNEW	Serum	DMD	4.6	0	1	NA		18			NA	NA		Plate 5	F5	1	53	E	7	201	I	13
178	BN009-10N-S	UNEW	Serum	DMD	8.25	0	1	NA	1	25	PRED	15	NA	NA		Plate 5	C1	3	53	E	7	202	J	13
179	BN066-10N-P	UNEW	Plasma	DMD	19.75	1	0	0		NA	DEF	24	0	1	11	Plate 4	D5	1	54	F	7	203	K	13
180	BN058-10N-P	UNEW	Plasma	DMD	14.4	1	0	1	0	NA			0	0	8	Plate 4	D4	3	54	F	7	204	L	13
181	BN044-10N-P	UNEW	Plasma	DMD	9.9	0	0	1	0	NA	DEF	20	NA	NA	8.5	Plate 4	G2	1	55	G	7	205	M	13
182	BN089-10N-S	UNEW	Serum	DMD	5.3	0	1	NA		19	NT	0	NA	NA		Plate 5	H6	3	55	G	7	206	N	13
183	BN036-10N-P	UNEW	Plasma	FCDMD	43.9124	NA	NA	NA		NA	FC	0	NA	NA		Plate 3	H1	1	56	H	7	207	O	13
184	BN092-10N-S	UNEW	Serum	BMD	NA	NA	NA	NA		NA			NA	NA		Plate 5	G10	3	56	H	7	208	P	13
185	L751	UCL	Plasma	DMD	16.5	NA	0	NA		NA			NA	NA	8	Plate 6	D3	2	49	A	7	209	A	14
186	BN055-10N-S	UNEW	Serum	DMD	18.1	1	0	0		NA	DEF	36	1	1	13	Plate 5	B4	4	49	A	7	210	B	14
187	L435	UCL	Plasma	DMD	7	NA	1	NA		NA			NA	NA		Plate 6	G5	2	50	B	7	211	C	14
188	BN114-10N-P	UNEW	Plasma	DMD	24.9	1	0	0		NA	NT	0	1	1	16	Plate 4	D8	4	50	B	7	212	D	14
189	ls34	LUMC	Serum	DMD	12.3	NA	NA	NA		NA			NA	NA		Plate 1	B5	2	51	C	7	213	E	14
190	BN004-11N-P	UNEW	Plasma	BMD	35.36	NA	NA	NA		NA			NA	NA		Plate 4	F11	4	51	C	7	214	F	14
191	UNIFE39	UNIFE	Plasma	CONT	29	NA	NA	NA		NA			NA	NA		Plate 2	E5	2	52	D	7	215	G	14
192	BN112-10N-P	UNEW	Plasma	DMD	10	0	1	NA	1	25	PRED	17.5	NA	NA		Plate 4	C8	2	53	E	7	217	I	14
193	BN080-10N-S	UNEW	Serum	BMD	13.25	NA	NA	NA		NA			NA	NA		Plate 5	E10	4	53	E	7	218	J	14
194	BN049-10N-P	UNEW	Plasma	DMD	12.3	0	1	NA	1	6	PRED	20	NA	NA		Plate 4	F3	2	54	F	7	219	K	14
195	BN034-10N-P	UNEW	Plasma	BMD	39.22	NA	NA	NA		NA			NA	NA		Plate 4	F9	4	54	F	7	220	L	14
196	UNIFE19	UNIFE	Plasma	BMD	49.04	NA	NA	NA		NA			NA	NA		Plate 2	C3	2	55	G	7	221	M	14
197	C5	UNIFE	Plasma	CONT	42	NA	NA	NA		NA			NA	NA		Plate 2	B6	4	55	G	7	222	N	14
198	BN092-10N-P	UNEW	Plasma	BMD	NA	NA	NA	NA		NA			NA	NA		Plate 4	G10	2	56	H	7	223	O	14
199	BN064-10N-S	UNEW	Serum	DMD	16.3	1	0	0	0	NA	DEF	20	NA	1	12.6	Plate 5	G4	4	56	H	7	224	P	14
200	BN097-10N-P	UNEW	Plasma	DMD	13.4	1	0	1	0	NA			NA	NA	9	Plate 4	C7	1	57	A	8	225	A	15
201	BN067-10N-S	UNEW	Serum	DMD	16.3	1	0	0	0	NA	DEF	24	NA	1	13.6	Plate 5	E5	3	57	A	8	226	B	15
202	ls30	LUMC	Serum	DMD	8.3	NA	NA	NA		NA			NA	NA		Plate 1	F4	1	58	B	8	227	C	15
203	BN006-10N-S	UNEW	Serum	FCBMD	36.56	NA	NA	NA		NA	FC	0	NA	NA		Plate 3	C3	3	58	B	8	228	D	15
204	BN021-11N-P	UNEW	Plasma	BMD	6.56	NA	NA	NA		NA			NA	NA		Plate 4	H11	1	59	C	8	229	E	15
205	C47	UNIFE	Plasma	CONT	39	NA	NA	NA		NA			NA	NA		Plate 2	D11	3	59	C	8	230	F	15
206	UNIFE24	UNIFE	Plasma	DMD	8.9	NA	NA	NA		NA			NA	NA		Plate 2	H3	1	60	D	8	231	G	15
207	BN026-10N-S	UNEW	Serum	FCDMD	54.82	NA	NA	NA		NA	FC	0	NA	NA		Plate 3	H3	1	61	E	8	233	I	15
208	L129	UCL	Plasma	DMD	15	NA	0	NA		NA			NA	NA	10	Plate 6	A3	3	61	E	8	234	J	15
209	BN053-10N-P	UNEW	Plasma	BMD	34.55	NA	NA	NA		NA			NA	NA		Plate 4	B10	1	62	F	8	235	K	15
210	BN116-10N-P	UNEW	Plasma	FCDMD	3.31	NA	NA	NA		NA	FC	0	NA	NA		Plate 3	D2	3	62	F	8	236	L	15
211	BN080-10N-P	UNEW	Plasma	BMD	13.25	NA	NA	NA		NA			NA	NA		Plate 4	E10	1	63	G	8	237	M	15
212	BN095-10N-P	UNEW	Plasma	BMD	NA	NA	NA	NA		NA			NA	NA		Plate 4	A11	3	63	G	8	238	N	15
213	BN052-10N-P	UNEW	Plasma	DMD	25.6	1	0	1		NA	NT	0	NA	NA	7	Plate 4	H3	3	64	H	8	240	P	15
214	BN003-10N-S	UNEW	Serum	BMD	20.84	NA	NA	NA		NA			NA	NA		Plate 5	F8	2	57	A	8	241	A	16
215	BN039-10N-S	UNEW	Serum	DMD	5.9	0	1	NA		30	PRED	0.75	NA	NA		Plate 5	F2	4	57	A	8	242	B	16
216	BN028-10N-P	UNEW	Plasma	BMD	48.16	NA	NA	NA		NA			NA	NA		Plate 4	B9	2	58	B	8	243	C	16
217	UNIFE25	UNIFE	Plasma	DMD	5.9	NA	NA	NA		NA			NA	NA		Plate 2	A4	4	58	B	8	244	D	16
218	BN068-10N-P	UNEW	Plasma	BMD	37.9	NA	NA	NA		NA			NA	NA		Plate 4	C10	2	59	C	8	245	E	16
219	BN095-10N-S	UNEW	Serum	BMD	NA	NA	NA	NA		NA			NA	NA		Plate 5	A11	4	59	C	8	246	F	16
220	C1	UNIFE	Plasma	CONT	35	NA	NA	NA		NA			NA	NA		Plate 2	F5	2	60	D	8	247	G	16
221	L506	UCL	Plasma	DMD	5	NA	1	NA		NA			NA	NA		Plate 6	G2	4	60	D	8	248	H	16
222	BN052-10N-S	UNEW	Serum	DMD	25.6	1	0	1		NA	NT	0	NA	NA	7	Plate 5	H3	2	61	E	8	249	I	16
223	C50	UNIFE	Plasma	CONT	39	NA	NA	NA		NA			NA	NA		Plate 2	G11	4	61	E	8	250	J	16
224	BN086-10N-P	UNEW	Plasma	FCDMD	12.58	NA	NA	NA		NA	FC	0	NA	NA		Plate 3	B2	2	62	F	8	251	K	16
225	ls33	LUMC	Serum	DMD	10	NA	NA	NA		NA			NA	NA		Plate 1	A5	4	62	F	8	252	L	16
226	BN117-10N-P	UNEW	Plasma	BMD	19.67	NA	NA	NA		NA			NA	NA		Plate 4	E11	2	63	G	8	253	M	16
227	1231	LUMC	Serum	CONT	NA	NA	NA	NA		NA			NA	NA		Plate 1	H8	4	63	G	8	254	N	16
228	C25	UNIFE	Plasma	CONT	38	NA	NA	NA		NA			NA	NA		Plate 2	F8	2	64	H	8	255	O	16
229	BN096-10N-S	UNEW	Serum	FCDMD	22.1	NA	NA	NA		NA	FC	0	NA	NA		Plate 3	D4	1	65	A	9	257	A	17
230	BN043-10N-S	UNEW	Serum	DMD	9.1	0	1	NA	1	32	PRED	13.5	NA	NA		Plate 5	A3	3	65	A	9	258	B	17
231	C10	UNIFE	Plasma	CONT	41	NA	NA	NA		NA			NA	NA		Plate 2	G6	1	66	B	9	259	C	17
232	BN057-10N-P	UNEW	Plasma	DMD	16.25	1	1	NA	1	3	DEF	12	1	1		Plate 4	C4	3	66	B	9	260	D	17
233	L48	UCL	Plasma	BMD	16	NA	1	NA		NA			NA	NA		Plate 6	D5	1	67	C	9	261	E	17
234	C31	UNIFE	Plasma	CONT	39	NA	NA	NA		NA			NA	NA		Plate 2	D9	3	67	C	9	262	F	17
235	BN011-10N-P	UNEW	Plasma	DMD	16.8	1	0	1	0	NA	PRED	20	1	1	9	Plate 4	E1	1	68	D	9	263	G	17
236	BN033-10N-S	UNEW	Serum	BMD	19.39	NA	NA	NA		NA			NA	NA		Plate 5	C9	3	68	D	9	264	H	17
237	BN021-11N-S	UNEW	Serum	BMD	6.56	NA	NA	NA		NA			NA	NA		Plate 5	H11	1	69	E	9	265	I	17
238	C21	UNIFE	Plasma	CONT	40	NA	NA	NA		NA			NA	NA		Plate 2	B8	3	69	E	9	266	J	17
239	BN034-10N-S	UNEW	Serum	BMD	39.22	NA	NA	NA		NA			NA	NA		Plate 5	F9	1	70	F	9	267	K	17
240	C20	UNIFE	Plasma	CONT	40	NA	NA	NA		NA			NA	NA		Plate 2	A8	3	70	F	9	268	L	17
241	BN049-10N-S	UNEW	Serum	DMD	12.3	0	1	NA	1	6	PRED	20	NA	NA		Plate 5	F3	1	71	G	9	269	M	17
242	UNIFE9	UNIFE	Plasma	DMD	8.17	NA	NA	NA		NA			NA	NA		Plate 2	A2	3	71	G	9	270	N	17
243	L458	UCL	Plasma	DMD	7	NA	1	NA		NA			NA	NA		Plate 6	F1	1	72	H	9	271	O	17
244	1252	LUMC	Serum	CONT	NA	NA	NA	NA		NA			NA	NA		Plate 1	D9	3	72	H	9	272	P	17
245	C14	UNIFE	Plasma	CONT	33	NA	NA	NA		NA			NA	NA		Plate 2	C7	2	65	A	9	273	A	18
246	C41	UNIFE	Plasma	CONT	40	NA	NA	NA		NA			NA	NA		Plate 2	F10	4	65	A	9	274	B	18
247	BN069-10N-S	UNEW	Serum	BMD	45.46	NA	NA	NA		NA			NA	NA		Plate 5	D10	2	66	B	9	275	C	18
248	BN041-10N-S	UNEW	Serum	DMD	4.6	0	1	NA		NA	NT	0	NA	NA		Plate 5	H2	4	66	B	9	276	D	18
249	L818	UCL	Plasma	DMD	4	NA	1	NA		NA			NA	NA		Plate 6	G4	2	67	C	9	277	E	18
250	BN008-10N-S	UNEW	Serum	FCDMD	46.11	NA	NA	NA		NA	FC	0	NA	NA		Plate 3	D3	4	67	C	9	278	F	18
251	L817	UCL	Plasma	DMD	12.5	NA	0	NA		NA			NA	NA	10	Plate 6	E4	2	68	D	9	279	G	18
252	C26	UNIFE	Plasma	CONT	38	NA	NA	NA		NA			NA	NA		Plate 2	G8	4	68	D	9	280	H	18
253	BN104-10N-S	UNEW	Serum	DMD	10.5	0	1	NA	1	29	PRED	15	NA	NA		Plate 5	H7	2	69	E	9	281	I	18
254	BN100-10N-S	UNEW	Serum	BMD	45.2	NA	NA	NA		NA			NA	NA		Plate 5	B11	4	69	E	9	282	J	18
255	L740	UCL	Plasma	DMD	15.5	NA	0	NA		NA			NA	NA	8	Plate 6	A1	4	70	F	9	284	L	18
256	L114	UCL	Plasma	DMD	16.5	NA	1	NA		NA			NA	NA		Plate 6	A4	2	71	G	9	285	M	18
257	C18	UNIFE	Plasma	CONT	41	NA	NA	NA		NA			NA	NA		Plate 2	G7	4	71	G	9	286	N	18
258	L237	UCL	Plasma	DMD	14	NA	1	NA		NA			NA	NA		Plate 6	E3	2	72	H	9	287	O	18
259	BN105-10N-S	UNEW	Serum	DMD	10	0	1	NA	1	24	PRED	20	NA	NA		Plate 5	E7	4	72	H	9	288	P	18
260	ls38	LUMC	Serum	DMD	11.5	NA	NA	NA		NA			NA	NA		Plate 1	F5	3	73	A	10	290	B	19
261	BN045-10N-S	UNEW	Serum	BMD	7.69	NA	NA	NA		NA			NA	NA		Plate 5	H9	1	74	B	10	291	C	19
262	L436	UCL	Plasma	DMD	6.5	NA	1	NA		NA			NA	NA		Plate 6	H4	3	74	B	10	292	D	19
263	C38	UNIFE	Plasma	CONT	38	NA	NA	NA		NA			NA	NA		Plate 2	C10	1	75	C	10	293	E	19
264	L385	UCL	Plasma	DMD	11	NA	1	NA		NA			NA	NA		Plate 6	C1	3	75	C	10	294	F	19
265	BN014-10N-S	UNEW	Serum	DMD	12.75	0	0	0		NA	DEF	12	NA	NA	11	Plate 5	F1	1	77	E	10	297	I	19
266	UNIFE10	UNIFE	Plasma	DMD	0.08	NA	NA	NA		NA			NA	NA		Plate 2	B2	3	77	E	10	298	J	19
267	BN047-10N-P	UNEW	Plasma	DMD	17.1	1	1	NA	1	NA	DEF	24	NA	1		Plate 4	D3	1	78	F	10	299	K	19
268	BN030-10N-P	UNEW	Plasma	DMD	2.9	0	1	NA		NA	NT	0	NA	NA		Plate 4	D2	1	79	G	10	301	M	19
269	L802	UCL	Plasma	DMD	NA	NA	NA	NA		NA			NA	NA		Plate 6	G3	3	79	G	10	302	N	19
270	UNIFE6	UNIFE	Plasma	BMD	9.33	NA	NA	NA		NA			NA	NA		Plate 2	F1	1	80	H	10	303	O	19
271	BN009-10N-P (lithium)	UNEW	Plasma	DMD	8.25	0	1	NA	1	25	PRED	15	NA	NA		Plate 4	C1	3	80	H	10	304	P	19
272	BN098-10N-P	UNEW	Plasma	DMD	8.1	0	1	NA	1	21	PRED	13	NA	NA		Plate 4	D7	2	73	A	10	305	A	20
273	BN071-10N-P	UNEW	Plasma	DMD	5.6	0	1	NA		32	DEF	18	NA	NA		Plate 4	H5	4	73	A	10	306	B	20
274	BN101-10N-P	UNEW	Plasma	BMD	20.97	NA	NA	NA		NA			NA	NA		Plate 4	C11	2	74	B	10	307	C	20
275	BN109-10N-P	UNEW	Plasma	DMD	24	1	0	0		NA	NT	0	1	0	13.6	Plate 4	B8	4	74	B	10	308	D	20
276	C7	UNIFE	Plasma	CONT	35	NA	NA	NA		NA			NA	NA		Plate 2	D6	2	75	C	10	309	E	20
277	C6	UNIFE	Plasma	CONT	32	NA	NA	NA		NA			NA	NA		Plate 2	C6	4	75	C	10	310	F	20
278	ls39	LUMC	Serum	DMD	6.5	NA	NA	NA		NA			NA	NA		Plate 1	G5	2	76	D	10	311	G	20
279	BN116-10N-S	UNEW	Serum	FCDMD	3.31	NA	NA	NA		NA	FC	0	NA	NA		Plate 3	E4	4	76	D	10	312	H	20
280	C42	UNIFE	Plasma	CONT	39	NA	NA	NA		NA			NA	NA		Plate 2	G10	4	77	E	10	314	J	20
281	BN014-11N-S	UNEW	Serum	FCDMD	75.75	NA	NA	NA	0	NA	FC	0	NA	NA		Plate 3	H4	2	78	F	10	315	K	20
282	BN020-11N-P	UNEW	Plasma	BMD	11.2	NA	NA	NA		NA			NA	NA		Plate 4	G11	4	78	F	10	316	L	20
283	BN060-10N-S	UNEW	Serum	DMD	15.3	1	0	1	0	NA			NA	0	8	Plate 5	E4	2	79	G	10	317	M	20
284	C3	UNIFE	Plasma	CONT	40	NA	NA	NA		NA			NA	NA		Plate 2	H5	2	80	H	10	319	O	20
285	BN002-10N-P (lithium)	UNEW	Plasma	DMD	21	1	0	1		NA	NT	0	0	0	10	Plate 4	B1	4	80	H	10	320	P	20
286	ls40	LUMC	Serum	DMD	11.5	NA	NA	NA		NA			NA	NA		Plate 1	H5	1	81	A	11	321	A	21
287	L807	UCL	Plasma	DMD	14	NA	0	NA		NA			NA	NA	9.5	Plate 6	B4	3	81	A	11	322	B	21
288	UNIFE18	UNIFE	Plasma	BMD	11.07	NA	NA	NA		NA			NA	NA		Plate 2	B3	1	82	B	11	323	C	21
289	BN004-11N-S	UNEW	Serum	BMD	35.36	NA	NA	NA		NA			NA	NA		Plate 5	F11	3	82	B	11	324	D	21
290	BN042-10N-S	UNEW	Serum	DMD	9.6	0	1	NA	1	13	DEF	30	NA	NA		Plate 5	B3	1	83	C	11	325	E	21
291	C35	UNIFE	Plasma	CONT	40	NA	NA	NA		NA			NA	NA		Plate 2	H9	3	83	C	11	326	F	21
292	UNIFE4	UNIFE	Plasma	DMD	2.17	NA	NA	NA		NA			NA	NA		Plate 2	D1	1	84	D	11	327	G	21
293	BN016-11N-P	UNEW	Plasma	FCDMD	52.46	NA	NA	NA		NA	FC	0	NA	NA		Plate 3	H2	3	84	D	11	328	H	21
294	UNIFE37	UNIFE	Plasma	CONT	28	NA	NA	NA		NA			NA	NA		Plate 2	C5	1	85	E	11	329	I	21
295	L771	UCL	Plasma	DMD	9	NA	1	NA		NA			NA	NA		Plate 6	H1	3	85	E	11	330	J	21
296	BN110-10N-S	UNEW	Serum	DMD	20.5	1	0	0		NA	NT	0	1	0	11	Plate 5	A8	1	86	F	11	331	K	21
297	L35	UCL	Plasma	DMD	NA	NA	NA	NA		NA			NA	NA		Plate 6	F5	3	86	F	11	332	L	21
298	BN005-10N-S	UNEW	Serum	BMD	7.54	NA	NA	NA		NA			NA	NA		Plate 5	G8	1	87	G	11	333	M	21
299	BN018-10N-P	UNEW	Plasma	FCBMD	44.55	NA	NA	NA		NA	FC	0	NA	NA		Plate 3	E1	3	87	G	11	334	N	21
300	C27	UNIFE	Plasma	CONT	39	NA	NA	NA		NA			NA	NA		Plate 2	H8	1	88	H	11	335	O	21
301	UNIFE38	UNIFE	Plasma	CONT	34	NA	NA	NA		NA			NA	NA		Plate 2	D5	3	88	H	11	336	P	21
302	BN058-10N-S	UNEW	Serum	DMD	14.4	1	0	1	0	NA			0	0	8	Plate 5	D4	2	81	A	11	337	A	22
303	BN101-10N-S	UNEW	Serum	BMD	20.97	NA	NA	NA		NA			NA	NA		Plate 5	C11	4	81	A	11	338	B	22
304	BN027-10N-S	UNEW	Plasma	DMD	19.1	1	0	1		NA			NA	1	10	Plate 4	C2	2	82	B	11	339	C	22
305	BN011-10N-S	UNEW	Serum	DMD	16.8	1	0	1	0	NA	PRED	20	1	1	9	Plate 5	E1	4	82	B	11	340	D	22
306	BN059-10N-P	UNEW	Plasma	DMD	13	0	1	NA	1	12			0	NA		Plate 4	A5	2	83	C	11	341	E	22
307	1235	LUMC	Serum	CONT	NA	NA	NA	NA		NA			NA	NA		Plate 1	B9	2	84	D	11	343	G	22
308	BN050-10N-P	UNEW	Plasma	DMD	19.8	1	0	0		NA	NT	0	1	0	11	Plate 4	G3	4	84	D	11	344	H	22
309	BN086-10N-S	UNEW	Serum	FCDMD	12.58	NA	NA	NA		NA	FC	0	NA	NA		Plate 3	C4	2	85	E	11	345	I	22
310	L299	UCL	Plasma	DMD	8.5	NA	1	NA		NA			NA	NA		Plate 6	F2	4	85	E	11	346	J	22
311	BN055-10N-P	UNEW	Plasma	DMD	18.1	1	0	0		NA	DEF	36	1	1	13	Plate 4	B4	2	86	F	11	347	K	22
312	BN008-10N-P (lithium)	UNEW	Plasma	FCDMD	46.11	NA	NA	NA		NA	FC	0	NA	NA		Plate 3	C1	4	86	F	11	348	L	22
313	UNIFE13	UNIFE	Plasma	DMD	31.09	NA	NA	NA		NA			NA	NA		Plate 2	E2	2	87	G	11	349	M	22
314	BN016-11N-S	UNEW	Serum	FCDMD	52.46	NA	NA	NA		NA	FC	0	NA	NA		Plate 3	A5	4	87	G	11	350	N	22
315	C34	UNIFE	Plasma	CONT	41	NA	NA	NA		NA			NA	NA		Plate 2	G9	2	88	H	11	351	O	22
316	BN053-10N-S	UNEW	Serum	BMD	34.55	NA	NA	NA		NA			NA	NA		Plate 5	B10	4	88	H	11	352	P	22
317	1232	LUMC	Serum	CONT	NA	NA	NA	NA		NA			NA	NA		Plate 1	A9	3	89	A	12	354	B	23
318	C11	UNIFE	Plasma	CONT	40	NA	NA	NA		NA			NA	NA		Plate 2	H6	1	90	B	12	355	C	23
319	C39	UNIFE	Plasma	CONT	39	NA	NA	NA		NA			NA	NA		Plate 2	D10	3	90	B	12	356	D	23
320	UNIFE23	UNIFE	Plasma	DMD	7.6	NA	NA	NA		NA			NA	NA		Plate 2	G3	1	91	C	12	357	E	23
321	BN020-10N-P	UNEW	Plasma	FCDMD	31.46	NA	NA	NA		NA	FC	0	NA	NA		Plate 3	D1	3	91	C	12	358	F	23
322	C29	UNIFE	Plasma	CONT	41	NA	NA	NA		NA			NA	NA		Plate 2	B9	1	92	D	12	359	G	23
323	UNIFE17	UNIFE	Plasma	BMD	52.07	NA	NA	NA		NA			NA	NA		Plate 2	A3	3	92	D	12	360	H	23
324	BN112-10N-S	UNEW	Serum	DMD	10	0	1	NA	1	25	PRED	17.5	NA	NA		Plate 5	C8	1	93	E	12	361	I	23
325	BN103-10N-P	UNEW	Plasma	BMD	6.62	NA	NA	NA		NA			NA	NA		Plate 4	D11	3	93	E	12	362	J	23
326	BN033-10N-P	UNEW	Plasma	BMD	19.39	NA	NA	NA		NA			NA	NA		Plate 4	C9	1	94	F	12	363	K	23
327	BN001-10N-P (lithium)	UNEW	Plasma	DMD	21.4	1	0	1		NA	NT	0	1	0	8	Plate 4	A1	3	94	F	12	364	L	23
328	C28	UNIFE	Plasma	CONT	41	NA	NA	NA		NA			NA	NA		Plate 2	A9	1	95	G	12	365	M	23
329	UNIFE11	UNIFE	Plasma	DMD	11.1	NA	NA	NA		NA			NA	NA		Plate 2	C2	3	95	G	12	366	N	23
330	ls31	LUMC	Serum	DMD	13.2	NA	NA	NA		NA			NA	NA		Plate 1	G4	1	96	H	12	367	O	23
331	BN076-10N-S	UNEW	Serum	DMD	12.3	0	1	NA	1	18	PRED	20	NA	NA		Plate 5	C6	3	96	H	12	368	P	23
332	BN087-10N-S	UNEW	Serum	DMD	13.8	1	1	NA	1	23	DEF	25	NA	NA		Plate 5	G6	2	89	A	12	369	A	24
333	L65	UCL	Plasma	BMD	17.5	NA	1	NA		NA			NA	NA		Plate 6	B5	4	89	A	12	370	B	24
334	C45	UNIFE	Plasma	CONT	41	NA	NA	NA		NA			NA	NA		Plate 2	B11	2	90	B	12	371	C	24
335	BN035-10N-P	UNEW	Plasma	DMD	24.75	1	0	1		NA	NT	0	NA	NA	9	Plate 4	E2	2	91	C	12	373	E	24
336	BN006-11N-P	UNEW	Plasma	FCDMD	23.82	NA	NA	NA		NA	FC	0	NA	NA		Plate 3	F2	4	91	C	12	374	F	24
337	BN035-10N-S	UNEW	Serum	DMD	24.75	1	0	1		NA	NT	0	NA	NA	9	Plate 5	E2	2	92	D	12	375	G	24
338	BN085-10N-S	UNEW	Serum	DMD	15.75	1	0	0	0	NA	DEF	36	1	1	12.16		F6	4	92	D	12	376	H	24
339	L771	UCL	Plasma	DMD	9	NA	1	NA		NA			NA	NA		Plate 6	A6	2	93	E	12	377	I	24
340	L780	UCL	Plasma	DMD	13.5	NA	0	NA		NA			NA	NA	9.5	Plate 6	B2	4	93	E	12	378	J	24
341	UNIFE2	UNIFE	Plasma	DMD	9.33	NA	NA	NA		NA			NA	NA		Plate 2	B1	2	94	F	12	379	K	24
342	UNIFE1	UNIFE	Plasma	DMD	6.17	NA	NA	NA		NA			NA	NA		Plate 2	A1	4	94	F	12	380	L	24
343	L824	UCL	Plasma	DMD	4.5	NA	1	NA		NA			NA	NA		Plate 6	A5	2	95	G	12	381	M	24
344	BN062-10N-P	UNEW	Plasma	DMD	13.9	1	0	0	0	NA	DEF	18	0	NA	13	Plate 4	H4	4	95	G	12	382	N	24
345	BN083-10N-S	UNEW	Serum	DMD	12	0	0	1	0	NA	PRED	10	NA	NA	9.9	Plate 5	E6	4	96	H	12	384	P	24
