# Supplementary material for: Affinity proteomics within rare diseases: a BIO-NMD study for blood biomarkers of muscular dystrophies
Source: EMBO Mol Med. 2014 Jun 11;6(7):918–36. doi: 10.15252/emmm.201303724 (PMC4119355; doi:10.15252/emmm.201303724)
Supplement: Supplementary file 18 — Supplementary Dataset File S2 [file emmm0006-0918-SD18.xlsx]

## Sheet: Ordered Score for p values
			UNEW Matched Samples Comparison		Ambulant vs Non-Ambulant Comparison in UNEW and UCL			LUMC 2 Group Comparison	UNEW 2 Group Comparisons						UNIFE 2 Group Comparisons				UNEW and UNIFE Multi-Group Comparisons
	HPA ID	Gene Name	Fold Change in UNEW Matched	Higher MFIs in	UCL NONAMBvsAMB in Plasma	UNEW NONAMBvsAMB in Plasma	UNEW NONAMBvsAMB in Serum	LUMC DMDvsCONT in Serum	UNEW DMDvsBMD in Plasma	UNEW DMDvsBMD in Serum	UNEW DMDvsFC in Plasma	UNEW DMDvsFC in Serum	UNEW BMDvsFC in Plasma	UNEW BMDvsFC in Serum	UNIFE DMDvsBMD in Plasma	UNIFE DMDvsCONT in Plasma	UNIFE BMDvsCONT in Plasma	UNIFE DMD+BMDvsCONT in Plasma	UNEW DMDvsBMDvsFC in Plasma	UNEW DMDvsBMDvsFC in Serum	UNIFE DMDvsBMDvsCONT in Plasma
1	HPA026700	CA3-Ab#2	-0.305698	Serum	0.000806925	3.22889e-07	1.58366e-08	0.00142503	0.0025698	1.94235e-07	2.20846e-06	7.45862e-05	0.015675	0.00187259	0.00430227	1.83247e-06	0.600266	7.50004e-05	1.32174e-06	5.53915e-08	9.32127e-06
2	HPA019848	MDH2-Ab#3	-0.177203	Serum	0.000416528	1.73058e-12	5.44785e-12	8.06917e-07	0.0755165	4.94808e-05	1.80771e-05	0.00237508	0.000776388	0.00554754	0.193573	5.60903e-08	4.89906e-06	5.90034e-11	2.95879e-05	8.72997e-05	4.75315e-10
3	HPA016564	MYL3	0.165998	Plasma	0.000916184	3.68878e-10	3.1237e-11	0.00023546	0.0788306	1.80771e-05	3.7597e-05	0.00138832	0.0020788	0.00796961	0.0267524	5.23745e-08	4.4869e-06	5.19911e-11	6.95016e-05	2.77523e-05	3.89213e-10
4	HPA021775	CA3-Ab#1	-0.304401	Serum	0.0134772	3.1237e-11	2.83934e-09	3.21489e-06	0.000319214	1.27791e-05	1.01095e-05	0.00122679	0.141013	0.0250197	0.000601687	7.36768e-08	0.0620081	3.04101e-07	1.58614e-06	1.71667e-06	1.25077e-07
5	HPA018990	ETFA-Ab#1	-0.0268396	Serum	0.00103847	1.41717e-12	5.00273e-13	6.74934e-06	0.00365984	1.13697e-05	9.53051e-06	0.00122679	0.0231966	0.0508337	0.0146103	1.40264e-05	0.273954	8.77875e-05	5.79563e-06	9.78274e-06	5.16911e-05
6	HPA037810	TNNT3	-0.129944	Serum	0.000176919	7.01896e-11	5.65338e-10	0.00446891	0.00265495	0.00141455	8.9319e-05	0.0452656	0.279044	0.065944	0.00354355	0.000351941	0.25815	0.0295712	4.86947e-05	0.00180603	0.00053896
7	HPA001254	CKB	2.40239	Plasma	0.223478	0.000119831	4.33815e-11	0.000605346	0.688413	3.7597e-05	0.238574	0.00206246	0.222064	0.015675	0.131051	2.22262e-09	0.000693025	1.92897e-10	0.399748	8.24328e-05	7.82105e-10
8	HPA018910	ETFB-Ab#1	0.391981	Plasma	0.152337	0.000156745	8.46125e-07	0.0571751	0.00564946	0.00247788	0.00627636	0.0634336	0.774498	0.538791	0.705056	0.00586694	0.0961154	0.00281198	0.00221281	0.00111617	0.0105968
9	HPA015267	CDK14	1.56875	Plasma	0.00413392	0.04862	0.014497	0.0971066	0.000893923	0.843445	0.13437	0.928032	0.148729	0.404146	0.34817	0.000208804	0.00084638	4.58702e-06	0.00262365	0.724262	2.18584e-05
10	HPA029912	NUMA1-Ab#2	-0.295807	Serum	0.500791	0.0540352	0.00173544	0.000168125	0.932927	5.56621e-06	0.000334964	0.00106871	0.0169845	0.0579914	0.939709	0.416512	0.362751	0.271466	0.002446	3.35307e-06	0.531006
11	HPA037588	C1D-Ab#2	1.79744	Plasma	0.00168642	0.848631	0.462321	0.379141	0.00718275	0.893575	0.259491	0.94788	0.557037	0.692286	0.595851	5.39085e-05	0.0022033	2.65158e-06	0.02742	0.707334	1.55941e-05
12	HPA018803	DES	0.921228	Plasma	0.062167	0.00294059	8.21543e-06	0.0971066	0.862435	3.55708e-05	0.433285	0.00206246	0.373852	0.0122522	0.131051	0.00385827	0.83254	0.0189915	0.657944	4.87213e-05	0.0156433
13	HPA018993	ETFA-Ab#2	1.6665	Plasma	0.0316218	0.848631	0.713514	0.00881833	0.00548018	0.716513	0.155421	0.867952	0.632814	0.0198853	0.432655	1.84923e-05	0.00182996	8.95924e-07	0.0170746	0.0187816	5.4829e-06
14	HPA038149	MAP4	0.883325	Plasma	0.520086	0.0228451	0.0111744	0.00881833	0.542564	5.82371e-05	0.784134	0.00248478	0.652405	0.148729	0.432655	0.0056515	0.307513	0.00766143	0.797085	3.80241e-05	0.0188372
15	HPA040383	CAPN6	-0.233262	Serum	0.664748	0.453392	0.746651	0.907869	0.00343477	0.0674956	0.0963677	0.365047	0.503199	0.00554754	0.131051	0.0174838	0.00476746	0.00100316	0.00845552	0.0100626	0.00235133
16	HPA004826	F7	1.00018	Plasma	0.0247717	0.527451	0.802889	0.199402	0.00343477	0.264913	0.0520125	0.595395	0.753672	0.46886	0.274596	6.63161e-05	0.00598151	6.86325e-06	0.00620547	0.477375	3.86932e-05
17	HPA005440	H6PD-Ab#2	-0.110847	Serum	0.964271	0.480466	0.480466	0.0447319	0.038046	0.0421316	0.00516292	0.299602	0.538791	0.733019	0.939709	0.00012178	0.000302718	1.37727e-06	0.00753139	0.0287665	7.58989e-06
18	HPA038816	MID1IP1	1.16973	Plasma	0.180437	0.462321	0.48968	0.310824	0.00637473	0.162968	0.0551684	0.492753	0.452177	0.29151	0.274596	8.45177e-06	0.00598151	1.19428e-06	0.00951884	0.370369	5.68897e-06
19	HPA003020	SPARC	0.480884	Plasma	0.799568	0.170125	0.00238927	0.028951	0.56243	0.00176024	0.511714	0.048281	0.452177	0.404146	0.667865	0.00304825	0.0620081	0.00114644	0.653469	0.000625315	0.00465908
20	HPA011952	STBD1	1.46147	Plasma	0.0342293	0.953173	0.48968	0.146147	0.00302199	0.115595	0.0619599	0.426812	0.692286	0.065944	0.297895	0.000127988	0.0037809	8.55954e-06	0.00621182	0.196243	4.58768e-05
21	HPA008461	SUN1	0.0237527	Plasma	0.463338	0.802889	1	0.98681	0.732651	0.0237246	0.00129472	0.233596	0.00870276	0.015675	0.00430227	0.343698	0.000965503	0.0150717	0.00473359	0.0207274	0.00257486
22	HPA000793	ENO3	-0.162404	Serum	6.95643e-05	3.87472e-06	7.70254e-07	0.00081269	0.0083214	0.187265	0.0842701	0.528749	0.485869	0.594387	0.0267524	0.238389	0.0791024	0.996234	0.0152642	0.0522538	0.0702406
23	HPA011795	COL1A1-Ab#2	-0.20119	Serum	0.481872	0.00294059	0.00418504	0.136901	0.56243	0.112677	0.0714075	0.424194	0.452177	0.279044	0.631433	0.00329917	0.176563	0.00299063	0.223842	0.244243	0.00955617
24	HPA012513	FBP2	3.14492	Plasma	0.869522	0.527451	0.210277	0.176657	0.00322236	0.833489	0.209477	0.925028	0.222064	0.774498	0.939709	1.12148e-05	0.00632562	1.58707e-06	0.0102461	0.949874	9.05044e-06
25	HPA004824	H6PD-Ab#1	1.05694	Plasma	0.0465056	0.670157	0.346367	0.703583	0.06061	0.00580734	0.784134	0.0969574	0.29151	0.0951531	0.667865	0.000110204	0.00476746	8.94381e-06	0.173121	0.0198689	5.00234e-05
26	HPA019143	HCLS1	1.61148	Plasma	0.120089	0.724504	0.128266	0.58484	0.00762027	0.0122922	0.0408589	0.147507	0.945633	0.015675	0.859894	3.73116e-05	0.00504802	3.65599e-06	0.0100276	0.0279112	2.15191e-05
27	HPA011727	HDAC2	-0.0783798	Serum	0.0269011	0.0782762	0.0171611	0.881713	0.402775	0.369051	0.00537017	0.665331	0.0269622	0.594387	0.40331	6.29827e-05	0.003167	4.0043e-06	0.0144802	0.646488	2.24875e-05
28	HPA001908	LAMC1-Ab#1	4.2467	Plasma	0.846065	0.00534215	0.435825	0.013425	0.617058	0.0261932	0.77436	0.245321	0.632814	0.232754	0.859894	2.56445e-05	0.00668745	3.33683e-06	0.828596	0.107016	1.87424e-05
29	HPA021808	MYH3	-0.129562	Serum	0.776565	0.000119831	3.86917e-05	0.379141	0.755119	0.425844	0.87346	0.707896	0.692286	0.923941	0.40331	0.00230098	0.115938	0.00154059	0.916346	0.58574	0.00507914
30	HPA041382	PTCD3-Ab#2	4.06176	Plasma	0.846065	0.00484899	0.883279	0.455708	0.236719	0.0396189	0.784134	0.29257	0.304336	0.182748	0.34817	1.34941e-07	0.00280976	2.00305e-08	0.428839	0.106675	9.43605e-08
31	HPA012723	TGOLN2	0.494774	Plasma	0.42746	0.0709324	0.00977824	0.455708	0.0104813	0.588163	0.623755	0.792472	0.119665	0.753672	0.16011	7.98348e-06	0.000647939	1.93118e-07	0.0346326	0.874519	1.12458e-06
32	HPA004823	TNC	3.10709	Plasma	0.893091	0.0377102	0.000995655	0.960446	0.370208	0.27599	0.853427	0.595395	0.331067	0.29151	0.432655	3.75578e-06	0.00534343	5.51087e-07	0.575226	0.500335	2.78376e-06
33	HPA003827	F13B	0.449572	Plasma	0.445199	0.0116771	0.0267643	0.00502658	0.0633785	0.0584823	0.632797	0.345495	0.359234	0.557037	0.939709	0.00230098	0.0220719	0.000407676	0.17796	0.00996639	0.0019006
34	HPA013949	MGP	0.361491	Plasma	0.463338	0.295932	0.596892	0.000168125	0.00762027	0.00851206	0.0261932	0.121187	1	0.880738	0.781434	0.859384	0.803965	0.787912	0.00743047	0.00140668	0.949258
35	HPA023374	PCM1-Ab#2	-0.231229	Serum	0.753752	0.659478	0.316921	0.361276	0.00618596	0.913758	0.248879	0.961427	0.0112645	0.222064	0.231679	0.000110204	0.235648	0.000316824	0.00726661	0.0370295	0.000541733
36	HPA006155	PDZK1	1.41892	Plasma	0.120089	0.48968	0.289144	0.455708	0.00197337	0.270413	0.0551684	0.595395	0.331067	0.923941	0.595851	0.0073223	0.0114664	0.000739246	0.00356159	0.190303	0.00293726
37	HPA015649	RTN3-Ab#1	-0.230715	Serum	0.893091	0.0194271	0.00616548	0.540022	7.02485e-05	0.0055849	0.0163185	0.0969574	0.503199	0.816616	0.16011	0.0133566	0.992665	0.0547414	0.000127176	0.00130457	0.045563
38	HPA015774	TNNT2-Ab#1	0.268573	Plasma	0.42746	0.000522267	0.00325693	0.435815	0.800664	0.487435	0.833489	0.754738	0.692286	0.388824	0.118086	0.0052419	0.188631	0.00456043	0.922719	0.653642	0.0109109
39	HPA028409	ABL1-Ab#2	2.95025	Plasma	0.212103	0.0247386	0.929809	0.343933	0.170265	0.994917	0.893575	0.994917	0.317521	0.119665	0.742944	2.06826e-06	0.000904125	7.62636e-08	0.362546	0.0947278	5.16967e-07
40	HPA027251	ABL1-Ab#3	-0.130463	Serum	0.481872	0.871701	0.48968	0.518257	0.725211	0.793943	0.764621	0.907363	0.837879	0.594387	0.0405072	0.00087044	7.42288e-05	4.0043e-06	0.91113	0.79727	7.23673e-06
41	HPA026542	ACADM-Ab#2	0.246114	Plasma	0.643143	0.848631	0.648867	0.0377369	0.0952366	0.13437	0.545042	0.456621	0.46886	0.967364	0.106105	0.00787497	0.000429874	0.000110887	0.238475	0.0967372	0.000196969
42	HPA008691	AKAP1	1.0492	Plasma	0.822741	0.244531	0.000156745	0.397524	0.00312071	0.00168544	0.411187	0.048281	0.141013	0.0214869	0.979889	0.0372381	0.235648	0.0262168	0.0122686	0.00471309	0.0812065
43	HisABP	ALB	-0.353304	Serum	0.964271	0.471346	0.988287	0.0345924	0.58264	0.195932	0.375881	0.533601	0.774498	0.557037	0.899685	3.47689e-09	5.83472e-06	5.36758e-12	0.637046	0.434939	4.58095e-11
44	HPA012911	ATP1B1	1.35966	Plasma	0.0714537	0.462321	0.36954	0.703583	0.192901	0.403973	0.456055	0.689447	0.816616	0.816616	0.859894	3.98351e-06	0.000965503	1.42126e-07	0.388243	0.709011	9.32523e-07
45	HPA003156	ATP6AP2	0.369205	Plasma	0.481872	0.427188	0.316921	0.416417	0.149679	0.933997	0.137717	0.966724	0.967364	0.613471	0.0756657	2.30095e-05	0.000146559	1.74417e-07	0.178371	0.743084	7.35143e-07
46	HPA024243	ATP6V1C1-Ab#1	-1.10337	Serum	0.940486	0.170125	0.0599363	0.090351	0.823704	0.396834	0.823558	0.680287	0.712552	0.232754	1	4.8563e-05	0.0022033	2.4172e-06	0.930388	0.423488	1.45509e-05
47	HPA003157	BGN	0.251434	Plasma	0.846065	0.41865	0.0620164	0.0447319	0.414002	0.579414	0.745257	0.791797	0.419815	0.279044	0.979889	0.00220914	0.00632562	0.000162562	0.628343	0.528382	0.000778886
48	HPA037413	C1D-Ab#1	0.804377	Plasma	0.539748	0.802889	0.295932	0.211522	0.00484791	0.562101	0.214139	0.787762	0.255187	0.652405	0.979889	0.00450215	0.0822934	0.00199207	0.0147641	0.839093	0.00802513
49	HPA020725	C9orf16	-0.22813	Serum	0.344988	0.361712	0.883279	0.00351333	0.349433	0.0298277	0.511714	0.25453	0.967364	0.388824	0.432655	0.0120468	0.00161437	0.000366106	0.582942	0.0734165	0.00101635
50	HPA010080	COL6A3	1.33501	Plasma	0.42746	0.906504	0.586726	0.310824	0.103357	0.511714	0.362298	0.776673	0.652405	0.989119	0.297895	7.73465e-05	0.000792072	1.74366e-06	0.225746	0.583541	8.98941e-06
51	HPA044591	COX6A2	-0.0889447	Serum	0.0192145	0.89488	0.780255	0.881713	0.5963	0.10158	0.124707	0.419427	0.173759	0.173759	0.561168	3.01411e-05	0.00746742	4.19017e-06	0.247128	0.242596	2.20531e-05
52	HPA042785	CSPG4	1.74433	Plasma	0.0764945	0.41865	0.462321	0.104247	0.0428826	0.362298	0.148142	0.656239	0.945633	0.0747495	0.297895	9.47704e-05	0.00182996	3.82635e-06	0.0791913	0.225783	2.0369e-05
53	HPA002988	CTSS	0.0713854	Plasma	0.273192	0.435825	0.139898	0.361276	0.375519	0.382788	0.311097	0.674269	0.113127	0.359234	0.0950737	0.0056515	0.000647939	9.87012e-05	0.286434	0.576557	0.000202652
54	HPA002907	ECH1-Ab#1	0.102595	Plasma	0.621828	0.00893466	0.498986	0.0377369	0.925058	0.187265	0.913758	0.528749	0.945633	0.359234	0.252532	5.98083e-05	0.0141038	1.26697e-05	0.990506	0.43092	5.50477e-05
55	HPA002078	EIF4ENIF1	0.263778	Plasma	0.916752	0.00226686	0.00534215	0.295062	0.118882	0.0132062	0.000214487	0.153672	0.0360453	0.0579914	0.375136	0.343698	0.963337	0.481908	0.000774483	0.0451369	0.582709
56	HPA018921	ETFB-Ab#2	1.32316	Plasma	0.869522	0.837142	0.638326	0.881713	0.0894883	0.121609	0.425844	0.435341	0.613471	0.774498	0.705056	8.45177e-06	0.0037809	8.13505e-07	0.218349	0.293946	5.05268e-06
57	HPA021057	FBN1-Ab#2	0.326738	Plasma	0.731147	0.04862	0.00309514	0.104247	0.334348	0.243688	0.463792	0.58853	0.232754	0.126488	0.859894	0.00172511	0.0103197	0.00018203	0.406067	0.265353	0.000875849
58	HPA001900	FGB	1.18096	Plasma	0.940486	0.964871	0.0808553	0.98681	0.638126	0.00883659	0.403973	0.121187	0.331067	0.652405	0.781434	0.000486288	0.316311	0.00130843	0.568844	0.013701	0.00317471
59	HPA025948	FH-Ab#3	0.316062	Plasma	0.600817	0.713514	0.427188	0.0219381	0.442865	0.669504	0.903658	0.849065	0.452177	0.816616	0.00889259	0.090613	3.11954e-05	0.000560359	0.685563	0.82027	9.56785e-05
60	HPA019369	GCC1-Ab#1	0.879697	Plasma	0.539748	0.55671	0.871701	0.907869	0.217675	0.87346	0.104269	0.934286	0.902304	0.816616	0.46316	9.46829e-06	0.000348639	1.42126e-07	0.192635	0.754053	8.73735e-07
61	HPA030497	GYG1	-0.477949	Serum	0.286689	0.353988	0.596892	0.778602	0.569129	0.159161	0.974589	0.492753	0.816616	0.575572	0.52746	0.000163766	0.00927627	2.11434e-05	0.861318	0.0285944	0.000109012
62	HPA018892	HSPG2	0.0202728	Plasma	0.360638	0.289144	0.498986	0.934122	0.0553733	0.553539	0.545042	0.784351	0.0579914	0.0951531	0.0170939	0.00759413	7.42288e-05	4.10605e-05	0.0879129	0.113071	3.35366e-05
63	HPA042111	LOXL1	3.29777	Plasma	0.753752	0.0164583	0.41865	0.881713	0.673892	0.13437	0.678809	0.456621	0.503199	0.211723	0.899685	0.000265289	0.00668745	2.50107e-05	0.786355	0.303752	0.000135851
64	HPA040096	LRRC2	-0.150825	Serum	0.0933217	0.353988	0.73555	0.343933	0.0275892	0.545042	0.355624	0.784351	0.46886	0.435827	0.322416	0.000532677	0.00336073	2.83433e-05	0.0826551	0.695506	0.00013332
65	HPA019714	MDH2-Ab#1	1.73778	Plasma	0.393212	0.165534	0.825687	0.829802	0.0399219	0.0820047	0.651044	0.388763	0.173759	0.0794904	0.939709	1.10435e-07	0.000348639	2.81363e-09	0.105995	0.145113	2.01115e-08
66	HPA019716	MDH2-Ab#2	-0.198518	Serum	0.893091	0.825687	0.393639	0.631265	0.732651	0.588163	0.716513	0.792472	0.503199	0.485869	0.46316	8.56407e-05	0.000904125	2.10253e-06	0.820589	0.776013	1.14021e-05
67	HPA042370	MFAP1	0.240384	Plasma	0.0933217	0.117389	0.988287	0.960446	0.158256	0.623755	0.223687	0.820281	0.632814	0.359234	0.781434	0.00942353	0.00534343	0.000580275	0.238154	0.526863	0.00220739
68	HPA021062	NOP58-Ab#2	-0.537754	Serum	0.376713	0.353988	0.906504	0.00351333	0.0840227	0.495458	0.596973	0.761024	0.419815	0.344971	0.0231291	0.000291663	0.948689	0.00456043	0.220513	0.0561989	0.00119401
69	HPA037954	NRAP-Ab#1	0.931518	Plasma	0.00565266	0.309821	0.906504	0.279829	0.192901	0.264913	0.299081	0.595395	1	0.211723	0.297895	0.00152159	0.242989	0.00226073	0.321626	0.406067	0.00522239
70	HPA023370	PCM1-Ab#1	0.0354341	Plasma	0.42746	0.295932	0.988287	0.49694	0.0090797	0.678809	0.375881	0.849065	0.279044	0.388824	0.0461984	0.0383657	0.00103072	0.00100316	0.0325345	0.256014	0.00106971
71	HPA003239	PCMT1	-0.0232252	Serum	0.00691759	0.135935	0.0421048	0.00124244	0.133595	0.0106308	0.0168956	0.136074	0.255187	0.503199	0.274596	0.00787497	0.43455	0.0995211	0.0331018	0.00843111	0.0318968
72	HPA024190	PGM1-Ab#1	1.22291	Plasma	0.559765	0.0186448	0.174809	0.0971066	0.0822621	0.115595	0.964431	0.426812	0.29151	0.141013	0.432655	6.63161e-05	0.00142238	2.30759e-06	0.221852	0.246444	1.2945e-05
73	HPA003280	PHB	1.30645	Plasma	0.235271	0.586726	0.713514	0.607861	0.0553733	0.0360889	0.823558	0.282819	0.344971	0.0444137	0.40331	0.000610045	0.00598151	4.83066e-05	0.173121	0.0773698	0.000236305
74	HPA021563	POLR2A	-0.497986	Serum	0.799568	0.107239	0.000522267	0.829802	0.777796	0.678809	0.853427	0.849065	0.967364	0.266937	0.193573	0.000189547	0.103692	0.000196205	0.951962	0.15514	0.000502382
75	HPA012306	POSTN	0.239962	Plasma	0.329767	0.517873	0.906504	0.295062	0.460721	0.784134	0.678809	0.906951	0.989119	0.594387	0.16011	2.28813e-07	2.44606e-05	6.88694e-10	0.743434	0.882134	4.25909e-09
76	HPA007386	PRKG2	1.62792	Plasma	0.161318	0.73555	0.837142	0.295062	0.0439099	0.53661	0.0674956	0.784351	0.795485	0.46886	0.322416	0.000351941	0.00450109	2.39852e-05	0.0492336	0.0987354	0.000119552
77	HPA030316	PUM2	1.91069	Plasma	0.0291818	0.691711	0.976576	0.49694	0.0172514	0.726052	0.155421	0.871262	0.859258	0.359234	0.0756657	0.000141311	0.00142238	4.58702e-06	0.0421942	0.536588	1.9895e-05
78	HPA020044	RAD21	1.36908	Plasma	0.0316218	0.302824	0.232709	0.562222	0.0662507	0.0734321	0.726052	0.371025	0.113127	0.156755	0.0170939	3.01411e-05	0.000605593	6.07757e-07	0.135954	0.192712	2.48168e-06
79	HPA019703	RBL2	1.36564	Plasma	0.893091	0.0337062	0.232709	0.58484	0.13105	0.162968	0.669504	0.492753	0.148729	0.29151	0.979889	5.60903e-08	5.02974e-05	3.3438e-10	0.229551	0.365763	2.61612e-09
80	HPA040506	RELB	0.307551	Plasma	0.463338	0.627856	0.462321	0.881713	0.925058	0.984752	0.793943	0.994917	0.733019	0.795485	0.899685	3.37944e-07	5.44041e-05	1.76986e-09	0.948704	0.946705	1.3122e-08
81	HPA007973	S100A4	-0.105675	Serum	0.00132762	0.462321	0.0782762	8.53255e-06	0.0159084	0.00987749	0.0734321	0.130792	0.753672	0.989119	0.231679	0.0774831	0.134002	0.555215	0.0245361	0.00301914	0.0922499
82	HPA007575	S100A6	-0.391748	Serum	0.106056	0.204918	0.0452652	6.74934e-06	0.00618596	0.195932	0.155421	0.533601	0.485869	0.902304	0.176278	0.00212067	0.265971	0.0721437	0.0175039	0.11113	0.00846315
83	HPA018107	SLC12A1	1.85389	Plasma	0.0192145	0.929809	0.802889	0.111784	0.0127664	0.27599	0.254147	0.595395	0.613471	0.753672	0.231679	3.53806e-05	0.00084638	8.95924e-07	0.0422956	0.377319	4.85218e-06
84	HPA000931	STAT1-Ab#1	0.131976	Plasma	0.988087	0.586726	0.724504	0.934122	0.777796	0.632797	0.162968	0.820925	0.29151	0.967364	0.781434	0.000278183	0.0029835	1.44168e-05	0.361293	0.701809	7.818e-05
85	HPA041222	STUB1	2.0838	Plasma	0.539748	0.302824	0.546871	0.0240969	0.0107837	0.553539	0.238574	0.784351	0.29151	0.923941	0.859894	3.75578e-06	0.00125163	1.65736e-07	0.029853	0.852817	1.09325e-06
86	HPA039435	SUCLA2-Ab#1	0.0204372	Plasma	0.463338	0.537118	0.941484	0.540022	0.645216	0.270413	0.707017	0.595395	0.902304	0.594387	0.297895	9.91836e-07	0.000528519	2.62844e-08	0.861708	0.541684	1.64435e-07
87	HPA039536	SUCLA2-Ab#2	1.40979	Plasma	0.893091	0.825687	0.44456	0.0345924	0.0822621	0.596973	0.448391	0.793209	0.46886	0.613471	0.899685	5.65394e-06	0.00504802	7.38414e-07	0.199507	0.164918	4.26542e-06
88	HPA005692	TF-Ab#2	2.22843	Plasma	0.846065	0.00398248	0.0194271	0.327115	0.940803	0.823558	0.293191	0.924697	0.503199	0.967364	0.561168	0.00103625	0.0352684	0.000294581	0.593206	0.898446	0.00128774
89	HPA019799	THOC4	2.01613	Plasma	0.799568	0.41865	0.120932	0.728319	0.0120723	0.0619599	0.623755	0.355113	0.173759	0.243794	0.297895	6.29827e-05	0.000904125	1.58707e-06	0.043196	0.187658	9.5861e-06
90	HPA034551	TMEM214	4.40872	Plasma	0.212103	0.179588	0.546871	0.778602	0.13105	0.784134	0.433285	0.906951	0.774498	0.923941	0.742944	0.000180557	0.00534343	1.50486e-05	0.295234	0.929619	8.34676e-05
91	HPA004796	TNFRSF1B	0.173857	Plasma	0.190588	0.918148	0.586726	0.048607	0.5963	0.093843	0.471601	0.40223	0.435827	0.317521	0.46316	1.75027e-05	0.00400841	1.58707e-06	0.640688	0.263556	8.74416e-06
92	HPA035082	VAMP5	0.0822503	Plasma	0.822741	1	0.906504	0.199402	0.71041	0.0734321	0.218875	0.371025	0.173759	0.0794904	0.52746	5.99074e-06	0.000100757	3.83112e-08	0.357556	0.144353	2.6448e-07
93	HPA001762	VIM	0.268614	Plasma	0.708766	0.825687	0.537118	0.753334	0.442865	0.562101	0.596973	0.787762	0.989119	0.404146	0.274596	6.63161e-05	0.000211478	6.07757e-07	0.699085	0.64613	2.82184e-06
94	HPA027289	WDR47	0.658791	Plasma	0.247486	0.104012	0.527451	0.199402	0.248696	0.0797889	0.349028	0.387835	0.923941	0.672233	0.979889	2.70673e-05	0.00125163	9.40093e-07	0.40529	0.14277	5.86171e-06
95	HPA040884	ANKRD2-Ab#2	-0.338953	Serum	0.081813	0.015127	0.00238927	0.090351	0.000926171	0.112677	0.0200578	0.424194	0.795485	0.419815	0.46316	0.700339	0.307513	0.408833	0.00121372	0.00414444	0.558498
96	HPA024153	CHKA	-0.476079	Serum	0.260125	0.152312	0.256761	0.166016	0.659491	0.0734321	0.61477	0.371025	0.632814	0.419815	0.14505	0.000208804	0.194888	0.000407676	0.799802	0.00424337	0.000741049
97	HPA004190	PARK7	-0.184414	Serum	0.0431419	0.221292	0.837142	0.000118599	5.94336e-05	0.0187357	0.0714075	0.199848	0.538791	0.967364	0.212036	0.137684	0.0172628	0.0175958	0.000317651	0.000789394	0.0296352
98	HPA028869	UBE2K	-0.413265	Serum	0.664748	0.837142	0.22695	0.562222	0.0633785	0.53661	0.00883659	0.784351	0.485869	0.989119	0.52746	0.0056515	0.290407	0.00724178	0.0152221	0.526857	0.0190501
99	HPA001097	ACO2	0.22076	Plasma	0.00763766	0.0363334	0.0219457	0.224148	0.0305049	0.00305326	0.0298277	0.0651362	0.46886	0.255187	0.375136	0.0978192	0.733742	0.144733	0.0207749	0.00295669	0.241346
100	HPA029722	AHR	-0.27937	Serum	0.988087	0.0202375	0.0324538	0.155849	0.196308	0.33607	0.093843	0.635381	0.538791	0.594387	0.176278	0.00212067	0.25049	0.00299063	0.154808	0.11633	0.00627044
101	HPA002564	APEX1	-0.259344	Serum	0.0933217	0.410213	0.724504	0.753334	0.049363	0.195932	0.716513	0.533601	0.047535	0.141013	0.49477	0.00203546	0.182523	0.00212251	0.0835145	0.31949	0.00626865
102	HPA023943	ATP6V1C1-Ab#2	-0.51735	Serum	0.776565	0.0257345	0.143948	0.435815	0.232819	0.238574	0.745257	0.583518	0.712552	0.594387	0.231679	0.00099226	0.16508	0.00110894	0.511498	0.0404531	0.00278857
103	HPA027878	BAX	-0.494012	Serum	0.180437	0.256761	0.702583	0.778602	0.155357	0.440801	0.30505	0.714209	0.902304	0.317521	0.00889259	0.000443689	0.57494	0.0154688	0.285337	0.634008	0.00117964
104	HPA002350	C1QA	0.378702	Plasma	0.223478	0.289144	0.871701	0.00881833	0.00365984	0.813656	0.223687	0.918953	0.113127	0.520842	0.297895	0.233559	0.626085	0.505744	0.00978911	0.710135	0.395661
105	HPA020432	C3-Ab#2	0.216995	Plasma	0.106056	0.48968	0.462321	0.881713	0.56243	0.204888	0.913758	0.546368	0.753672	0.359234	0.667865	0.00304825	0.0440799	0.000876613	0.842911	0.401963	0.00373689
106	HPA026823	CASQ1	-0.582359	Serum	0.410129	0.120932	0.0337062	0.211522	0.50391	0.487435	0.764621	0.754738	0.816616	0.733019	0.252532	0.00270438	0.138841	0.00205634	0.787483	0.331821	0.00597813
107	HPA001887	CD14-Ab#2	0.178895	Plasma	0.822741	0.393639	0.410213	0.518257	0.329414	0.519945	0.440801	0.779918	0.222064	0.837879	0.859894	0.00846473	0.0307399	0.00164365	0.38878	0.817963	0.00683611
108	HPA027586	CGN	0.875653	Plasma	0.190588	0.918148	0.0709324	0.829802	0.0120723	0.0865859	0.433285	0.395821	0.359234	0.485869	0.859894	0.00220914	0.0127247	0.000263943	0.0463816	0.104762	0.00124457
109	HPA041110	CLTCL1	0.870929	Plasma	0.621828	0.410213	0.527451	0.49694	0.170265	0.433285	0.678809	0.714084	0.520842	0.317521	0.176278	5.39085e-05	0.0156132	1.26697e-05	0.385364	0.481383	5.1016e-05
110	HPA029401	COL6A1-Ab#2	-0.445779	Serum	0.686628	0.586726	0.976576	0.8041	0.71041	0.87346	0.425844	0.934286	0.712552	0.344971	0.375136	0.000532677	0.343685	0.00154059	0.715057	0.216329	0.00284567
111	HPA029159	CTNNB1	-0.208122	Serum	0.212103	0.289144	0.0421048	0.310824	0.256912	0.0913716	0.349028	0.40223	0.902304	0.222064	0.46316	0.00304825	0.176563	0.00281198	0.41194	0.233919	0.00843943
112	HPA023885	DMD-Ab#2	-0.0494858	Serum	0.0247717	0.132058	0.000217611	0.855682	0.206791	0.00108267	0.010248	0.0377951	0.388824	0.173759	0.742944	0.452413	0.948689	0.536389	0.0354598	0.00127078	0.756113
113	HPA022476	ECHS1	1.39067	Plasma	0.686628	0.435825	0.194495	0.607861	0.020778	0.382788	0.382788	0.674269	0.359234	0.485869	0.979889	0.00158684	0.0254851	0.000328527	0.0650692	0.161228	0.00154606
114	HPA031092	FKBP5-Ab#1	0.0317909	Plasma	0.344988	0.179588	0.837142	0.0839677	0.176519	0.75492	0.00237545	0.889231	0.0020788	0.165096	0.0405072	0.802227	0.0164198	0.301315	0.00224878	0.238788	0.0494067
115	HPA026650	IFI30	-0.631562	Serum	0.708766	0.0918577	0.152312	0.655034	0.391734	0.0475629	0.944133	0.320423	0.359234	0.795485	0.0525106	6.98159e-05	0.307513	0.000316824	0.61461	0.0274434	0.000292696
116	HPA029561	IMPA2	0.169842	Plasma	0.235271	0.462321	0.0620164	0.237287	0.408366	0.923871	0.716513	0.961427	0.182748	0.485869	0.939709	0.00680467	0.0570391	0.00212251	0.49973	0.574334	0.00877618
117	HPA021760	KBTBD10-Ab#2	-0.511797	Serum	1	0.244531	0.79155	0.655034	0.472845	0.27599	0.833489	0.595395	0.774498	0.753672	0.46316	0.0013404	0.0570391	0.000541081	0.773996	0.347822	0.00212799
118	HPA021753	KBTBD10-Ab#3	-0.648731	Serum	0.0161295	0.302824	0.537118	0.753334	0.785399	0.0434377	0.30505	0.303274	0.613471	0.880738	0.0461984	0.000320478	0.626085	0.00240715	0.61206	0.0891872	0.00140553
119	HPA001909	LAMC1-Ab#2	0.478591	Plasma	0.822741	0.48968	0.802889	0.728319	0.53602	0.53661	0.178886	0.784351	0.452177	0.452177	0.939709	0.00401088	0.0307399	0.000847378	0.375391	0.760869	0.00375921
120	HPA019693	LSP1	0.533982	Plasma	0.273192	0.427188	0.0782762	0.435815	0.414002	0.00269494	0.375881	0.0634701	0.575572	0.557037	0.40331	0.0310484	0.0254851	0.00483738	0.530262	0.000818607	0.0150771
121	HPA031572	MAGED2-Ab#1	0.113578	Plasma	0.223478	0.929809	0.324126	0.728319	0.816006	0.764621	0.61477	0.895166	0.712552	0.672233	0.899685	0.00259788	0.0164198	0.000366106	0.859592	0.875006	0.00170459
122	HPA036696	MAP4K5	0.514763	Plasma	0.0538763	0.361712	0.918148	0.211522	0.26109	0.195932	0.00227692	0.533601	0.0183862	0.0444137	0.631433	0.0291918	0.0594806	0.00787931	0.00560952	0.150302	0.0275353
123	HPA038093	MYOG	-0.49908	Serum	0.731147	0.152312	0.156629	0.224148	0.00074773	0.34251	0.00331573	0.635381	0.575572	0.373852	0.631433	0.180944	0.525861	0.172569	0.000294003	0.0767716	0.363792
124	HPA019791	NDUFV3-Ab#1	1.0954	Plasma	1	0.964871	0.0186448	0.49694	0.98815	0.0136853	0.495458	0.154564	0.733019	0.0844665	0.0756657	0.000198957	0.413241	0.000970027	0.818145	0.0393603	0.000899195
125	HPA018472	NOP58-Ab#1	0.96828	Plasma	0.112905	0.401875	0.238569	0.540022	0.000862718	0.0318021	0.00603775	0.25983	0.923941	0.485869	0.49477	0.144281	0.0546816	0.0340777	0.000515889	0.0585645	0.080439
126	HPA015593	NSRP1-Ab#2	2.69333	Plasma	0.0666811	1	0.55671	0.310824	0.0114119	0.299081	0.148142	0.631028	0.672233	0.065944	0.781434	0.00467764	0.0730223	0.00186904	0.0289173	0.222971	0.00747668
127	HPA019514	OGDH-Ab#1	-0.392635	Serum	0.621828	0.338849	0.0077891	0.49694	0.0012257	0.660248	0.53661	0.845118	0.148729	0.192069	0.375136	0.233559	0.679095	0.481908	0.00691119	0.191423	0.428915
128	HPA036745	PDHB	-0.518747	Serum	0.360638	0.586726	0.462321	0.00396607	0.00548018	0.109817	0.0490091	0.424194	0.816616	0.859258	0.322416	0.21045	0.861337	0.382583	0.00860633	0.0714587	0.408872
129	HPA019697	PSIP1	-0.313916	Serum	0.916752	0.263031	0.41865	0.0669192	0.00225357	0.166843	0.0461526	0.50053	0.503199	0.182748	0.212036	0.0574493	0.0267201	0.0090542	0.00385541	0.0151154	0.0220956
130	HPA041154	PTCD3-Ab#1	1.16409	Plasma	0.799568	0.295932	0.316921	0.111784	0.0114119	0.803784	0.0913716	0.910481	0.538791	0.575572	0.859894	4.60826e-05	0.0141038	1.01981e-05	0.0207701	0.893423	5.27316e-05
131	HPA026585	RABGGTB-Ab#1	-0.450329	Serum	0.481872	0.769005	0.250595	0.518257	0.964461	0.923871	0.281646	0.961427	0.435827	0.520842	0.118086	0.00212067	0.679095	0.00956636	0.561592	0.311532	0.00884342
132	RabIgG	RabIgG	-0.0930562	Serum	0.463338	0.537118	0.22695	0.155849	0.725211	0.155421	0.853427	0.492753	0.575572	0.967364	0.34817	0.000909414	0.0108796	0.000106676	0.875547	0.08865	0.000507512
133	HPA021451	SLC16A3	-0.570771	Serum	0.393212	0.143948	0.194495	0.435815	0.359726	0.233536	0.678809	0.578566	0.344971	0.0122522	0.0354005	0.000610045	0.89032	0.00646384	0.541793	0.0135697	0.00245599
134	HPA015757	SLK	1.32484	Plasma	0.0147525	0.79155	0.860151	0.753334	0.0138737	0.0619599	0.259491	0.355113	0.538791	0.141013	0.705056	3.93423e-05	0.0254851	1.50486e-05	0.0439744	0.166775	6.81229e-05
135	HPA020876	SRPK2	-0.146276	Serum	0.106056	0.0421048	0.0808553	0.211522	0.0541247	0.0328307	0.0253467	0.262646	0.859258	0.29151	0.49477	0.00158684	0.188631	0.00181017	0.0307755	0.117736	0.00521741
136	HPA002815	UQCRC1-Ab#1	0.0753474	Plasma	0.0269011	0.41865	0.316921	0.881713	0.189539	0.124707	0.159161	0.435341	0.538791	0.373852	0.231679	0.0226891	0.00248969	0.000906782	0.211051	0.244436	0.00198387
137	HPA016750	XIRP1	1.01016	Plasma	0.708766	1	0.215735	0.0971066	0.0255633	0.204888	0.495458	0.546368	0.0198853	0.692286	0.939709	0.0052419	0.0524059	0.00159135	0.0340916	0.389037	0.00668548
138	HPA024023	ZC3HC1	-0.624214	Serum	0.500791	0.724504	0.309821	0.077943	0.228965	0.440801	0.0504921	0.714209	0.575572	0.119665	0.000601687	0.00292943	0.0440799	0.207611	0.11721	0.168707	0.00068827
139	HPA027285	CASQ2	-0.188203	Serum	0.799568	0.0337062	0.0620164	0.703583	0.000580077	0.0475629	0.974589	0.320423	0.0231966	0.435827	0.231679	0.369179	0.537927	0.709255	0.00242129	0.000669461	0.46423
140	HPA004145	AHNAK2	-0.0294525	Serum	0.062167	0.00534215	0.00046262	0.655034	0.138801	0.519945	0.299081	0.779918	0.0444137	0.165096	0.46316	0.0978192	0.0421823	0.0199749	0.114324	0.0442097	0.0508498
141	HPA040842	ANKRD2-Ab#1	0.030638	Plasma	0.152337	0.0018317	0.002793	0.0971066	0.0159084	0.913758	0.270413	0.961427	0.880738	0.452177	0.595851	0.638078	0.77565	0.831805	0.0563939	0.250985	0.82864
142	HPA045218	BASP1	-0.0261085	Serum	0.799568	0.00117982	0.00509027	0.048607	0.414002	0.317222	0.0349735	0.635381	0.373852	0.613471	0.781434	0.228799	0.490511	0.197578	0.116941	0.611651	0.422428
143	HPA001550	CA2	0.296604	Plasma	0.42746	0.0106908	0.0018317	5.30328e-06	0.109801	0.0372346	0.155421	0.285961	0.967364	0.594387	0.40331	0.0677645	0.325272	0.367341	0.155933	0.051772	0.155379
144	HPA029426	CCT8-Ab#2	-0.56736	Serum	0.893091	0.00265209	0.00677497	0.655034	0.454725	0.726052	0.903658	0.871262	0.880738	0.0844665	0.46316	0.0607321	0.600266	0.0849437	0.786425	0.0217551	0.166265
145	HPA009173	CDHR5	-0.1004	Serum	0.161318	0.0337062	0.00117982	0.00881833	0.717798	0.0963677	0.191562	0.40223	0.156755	0.388824	0.212036	0.0265862	0.846913	0.0692035	0.322642	0.232552	0.0821748
146	HPA002924	CDKN1C	0.0927508	Plasma	0.753752	0.41865	0.36954	0.753334	0.466761	0.00374811	0.00406419	0.0719637	0.100878	0.0250197	0.667865	0.128229	0.413241	0.109602	0.0195864	0.0135532	0.260289
147	HPA017759	FBN1-Ab#1	-0.481458	Serum	0.376713	0.537118	0.0782762	0.631265	0.589452	0.579414	0.833489	0.791797	0.774498	0.967364	0.939709	0.00846473	0.0594806	0.00264312	0.859652	0.786168	0.0107003
148	HPA003417	JAM3	-0.303214	Serum	0.463338	0.184461	0.18943	0.397524	0.00718275	0.00537017	0.843445	0.0969574	0.0414629	0.0312288	0.705056	0.452413	0.992665	0.555215	0.0199828	0.0202607	0.75271
149	HPA019493	LCP1	0.104224	Plasma	0.0431419	6.41702e-05	7.39069e-05	0.397524	0.386282	0.632797	1	0.820925	0.503199	0.255187	0.859894	0.049883	0.214571	0.0310128	0.659718	0.181523	0.0946919
150	HPA022018	MECR	-0.330253	Serum	0.127616	0.848631	0.44456	0.416417	0.823704	0.270413	0.382788	0.595395	0.388824	0.00949379	0.595851	0.0163589	0.159554	0.009832	0.622148	0.0275837	0.032305
151	HPA043398	PRNP-Ab#1	-0.583519	Serum	0.463338	0.0324538	0.22695	0.000446524	0.777796	0.349028	0.77436	0.641276	0.575572	0.816616	0.667865	0.0249629	0.0254851	0.00392978	0.874486	0.285089	0.0137508
152	HPA028638	SNX3	-0.376551	Serum	0.559765	0.152312	0.199658	0.655034	0.610103	0.323426	0.903658	0.635381	0.503199	0.712552	0.705056	0.00504732	0.228466	0.0052814	0.810823	0.241075	0.0160885
153	HPA022012	TP53I3	-0.47722	Serum	0.708766	0.027829	0.48968	0.250944	0.454725	0.570726	0.954278	0.788341	0.538791	0.126488	0.46316	0.0056515	0.154169	0.00404918	0.724974	0.0280744	0.0129208
154	HPA006717	XRCC1	0.579762	Plasma	0.0431419	0.848631	0.860151	0.829802	0.334348	0.112677	0.0535711	0.424194	0.0896849	0.0444137	0.40331	0.00909367	0.159554	0.00610379	0.0952512	0.115853	0.0190644
155	HPA006801	XRCC4	-0.128144	Serum	0.0764945	0.89488	0.617459	0.518257	0.334348	0.00652342	0.0734321	0.104375	0.0214869	0.00312025	0.084939	0.612126	0.0210261	0.113854	0.0677322	0.0109958	0.0647621
156	HPA017957	APOBEC2-Ab#2	-0.463329	Serum	0.410129	0.215735	0.120932	0.119731	0.000119708	0.30505	0.131087	0.635381	0.344971	0.902304	0.322416	0.497714	0.43455	0.906073	0.000698224	0.197172	0.533794
157	HPA030472	BMI1	0.111036	Plasma	0.376713	0.132058	0.0257345	1	0.00106624	0.411187	0.697568	0.698654	0.0290299	0.0250197	0.820452	0.840234	0.639171	0.93605	0.00391124	0.0178553	0.895065
158	HPA018169	CCNE1	0.0296979	Plasma	0.314976	0.36954	0.48968	0.98681	0.049363	0.0963677	0.0475629	0.40223	0.00121806	0.0250197	0.859894	0.125192	0.273954	0.0799436	0.00579961	0.0489544	0.213986
159	HPA018520	CCT8-Ab#1	-0.484089	Serum	0.621828	0.883279	0.238569	0.166016	0.0023291	0.311097	0.104269	0.635381	0.404146	0.945633	0.193573	0.307638	0.525861	0.647087	0.00624445	0.554513	0.396497
160	HPA012023	CES1	-0.197006	Serum	0.286689	0.194495	0.648867	0.49694	0.000217133	0.596973	0.104269	0.793209	0.156755	0.652405	0.252532	0.505492	0.25049	0.94356	0.000745448	0.386761	0.385643
161	HPA028724	CRYAB	-0.375516	Serum	0.988087	0.324126	0.295932	0.279829	0.00377734	0.124707	0.0118566	0.435341	0.880738	0.837879	0.820452	0.586652	0.934059	0.64032	0.00255795	0.086266	0.861243
162	HPA007164	DMPK	1.32368	Plasma	0.286689	0.825687	0.906504	0.0199441	0.000129757	0.34251	0.0261932	0.635381	0.359234	0.945633	0.595851	0.285042	0.904869	0.44733	0.000260612	0.400957	0.565911
163	Empty	Empty	-0.510836	Serum	0.300617	0.215735	0.508384	0.0345924	0.00197337	0.254147	0.0535711	0.595075	0.404146	0.672233	0.0756657	0.296196	0.537927	0.626875	0.00364809	0.310697	0.31979
164	HPA007436	EVI2B	-0.549947	Serum	0.0874189	0.586726	0.659478	0.146147	0.000803317	0.570726	0.0989465	0.788341	0.266937	0.692286	0.322416	0.274175	0.613116	0.561561	0.00236687	0.513073	0.442074
165	HPA001804	F13A1	0.356988	Plasma	0.0342293	0.0363334	0.324126	0.104247	0.0131265	0.155421	0.00731794	0.492753	0.388824	0.388824	0.939709	0.0677645	0.194888	0.0373979	0.004116	0.367792	0.113495
166	HPA018253	FAF1-Ab#2	-0.127813	Serum	0.223478	0.724504	0.79155	0.49694	0.00637473	0.495458	0.0504921	0.761024	0.538791	0.232754	0.14505	0.38904	0.0822934	0.118235	0.00927201	0.0768784	0.153711
167	HPA008903	FLII	-0.562903	Serum	0.846065	0.132058	0.104012	0.048607	0.00106624	0.33607	0.0989465	0.635381	0.613471	0.652405	0.375136	0.482351	0.57494	0.802475	0.00372083	0.559786	0.610993
168	HPA017313	FLT3LG	-0.306384	Serum	0.643143	0.508384	0.194495	0.518257	0.00140693	0.562101	0.0584823	0.787762	0.100878	0.0335651	0.297895	0.569946	0.182523	0.809784	0.00217485	0.0115328	0.358346
169	HPA035251	FSTL1	-0.431185	Serum	0.152337	0.480466	0.04862	0.146147	2.41094e-05	0.162968	0.0141798	0.492753	0.222064	0.795485	0.742944	0.0419241	0.550131	0.059678	3.97197e-05	0.079516	0.134218
170	HPA023887	FYN	-0.626958	Serum	0.621828	0.746651	0.232709	0.476087	0.785399	0.984752	0.0338876	0.994917	0.222064	0.538791	0.0170939	0.00292943	0.803965	0.0302846	0.128433	0.683843	0.00735874
171	HPA018139	GOT2	0.554528	Plasma	0.247486	0.746651	0.110543	0.048607	0.26109	0.000351702	0.0146899	0.0135054	0.133602	0.0414629	0.432655	0.830693	0.298878	0.481908	0.0376871	0.00207428	0.567914
172	HPA039075	KIAA0564	-0.472659	Serum	0.481872	0.302824	0.184461	0.0618938	0.000185632	0.389773	0.0318021	0.677252	0.304336	0.557037	0.561168	0.821178	0.57494	0.913557	0.000377026	0.240096	0.806956
173	HPA018484	LUC7L3-Ab#1	-0.455388	Serum	0.600817	0.135935	0.0733159	0.0447319	0.000357688	0.553539	0.115595	0.784351	0.557037	0.945633	0.49477	0.375728	0.91945	0.530186	0.00175346	0.375668	0.640728
174	HPA010811	MLF2	1.01558	Plasma	0.481872	0.929809	0.825687	0.518257	0.138801	0.109817	0.813656	0.424194	0.388824	0.173759	0.595851	0.0108522	0.0242998	0.00175301	0.329903	0.241724	0.00683903
175	HPA001238_R1	MMP9-Rep1	-0.791688	Serum	0.0764945	0.825687	0.941484	0.176657	1.54625e-05	0.0755033	0.311097	0.376536	0.0747495	0.733019	0.631433	0.459798	0.692613	0.716293	0.000137415	0.0509731	0.708376
176	HPA001238_R2	MMP9-Rep2	-0.776701	Serum	0.344988	0.210277	0.871701	0.224148	9.38361e-06	0.0637618	0.238574	0.3599	0.106867	0.632814	0.979889	0.513334	0.639171	0.452993	9.11183e-05	0.0414822	0.751632
177	HPA030367	NDUFB11	-0.564661	Serum	1	0.0436612	0.527451	0.631265	0.00499946	0.632797	0.0318021	0.820925	0.880738	0.344971	0.595851	0.131323	0.761601	0.18476	0.00620866	0.607319	0.327691
178	HPA015603	NSRP1-Ab#1	-0.457891	Serum	0.799568	0.780255	0.124558	0.343933	0.00106624	0.0963677	0.0584823	0.40223	0.452177	0.859258	0.631433	0.214934	0.803965	0.275601	0.00244206	0.18457	0.465853
179	HPA021180	OLFML2A	1.27095	Plasma	0.0465056	0.55671	0.596892	0.136901	0.408366	0.994917	0.349028	0.994917	0.902304	0.126488	0.0594974	0.00145883	0.875808	0.0109615	0.530801	0.134863	0.00578445
180	HPA013138	PENK	0.1918	Plasma	0.893091	0.107239	0.586726	0.379141	0.236719	0.287379	0.00113244	0.613076	0.0269622	0.133602	0.375136	0.505492	0.513935	0.861371	0.00358481	0.347959	0.598071
181	HPA019530	PER3	1.27657	Plasma	0.201142	0.802889	0.576639	0.540022	0.00600223	0.553539	0.0504921	0.784351	0.902304	0.945633	0.820452	0.718528	0.992665	0.787912	0.00951907	0.80846	0.931421
182	HPA007598	PHYH-Ab#1	-0.440373	Serum	0.799568	0.139898	0.086217	0.265124	0.00150653	0.553539	0.0842701	0.784351	0.652405	0.575572	0.705056	0.673378	0.963337	0.723355	0.00442089	0.518869	0.8985
183	HPA027041	PPP1R3C	-0.664923	Serum	0.329767	0.802889	0.48968	0.655034	0.0177207	0.863433	0.0396189	0.934286	0.733019	0.902304	0.0267524	0.00270438	0.316311	0.0721437	0.0180867	0.866211	0.00551287
184	HPA000440	PTPRC	-0.542064	Serum	0.410129	0.659478	0.199658	0.0447319	0.00145594	0.803784	0.155421	0.910481	0.485869	0.388824	0.781434	0.423555	0.963337	0.51789	0.00587447	0.278557	0.737429
185	HPA040226	RHOBTB1	-0.373523	Serum	0.822741	0.22695	0.508384	0.607861	5.94336e-05	0.238574	0.0110263	0.583518	0.419815	0.795485	0.297895	0.700339	0.16508	0.681355	8.15441e-05	0.105794	0.362917
186	HPA009169	SLC7A2	-0.503826	Serum	1	0.517873	0.0733159	0.310824	0.000775061	0.162968	0.0187357	0.492753	0.816616	0.632814	0.322416	0.290583	0.639171	0.567942	0.00101392	0.216351	0.464076
187	HPA005575	TFPI	0.141713	Plasma	0.127616	0.0237758	0.0349991	0.655034	0.152498	0.0963677	0.00154453	0.40223	0.0198853	0.156755	0.939709	0.197404	0.343685	0.137092	0.00319471	0.227271	0.328521
188	HPA006288	TP63	-0.537446	Serum	0.360638	0.139898	0.179588	0.476087	0.00218029	0.793943	0.174802	0.907363	0.452177	0.29151	0.34817	0.736878	0.402823	0.868794	0.0083858	0.57418	0.61224
189	HPA034678	TXNDC5-Ab#1	0.971128	Plasma	0.600817	0.670157	0.100861	0.0240969	0.0312738	0.00374811	0.299081	0.0719637	0.753672	0.0103464	0.297895	0.131323	0.992665	0.239911	0.0923263	0.00997732	0.296315
190	HPA032026	ABCD3	0.467163	Plasma	0.42746	0.537118	1	0.0971066	0.529517	0.00280987	0.362298	0.0634701	0.232754	0.0747495	0.274596	0.445096	0.0791024	0.134615	0.454321	0.0170645	0.181904
191	HPA027280	ABL1-Ab#1	-0.554896	Serum	0.799568	0.713514	0.199658	0.778602	0.673892	0.425844	0.0132062	0.707896	0.100878	0.0214869	0.193573	0.00942353	1	0.0448693	0.0506772	0.042946	0.0365749
192	HPA007244	ACAA1	-0.212342	Serum	0.445199	0.263031	0.566633	0.310824	0.0218946	0.311097	0.223687	0.635381	0.00554754	0.0414629	0.49477	0.936702	0.343685	0.674446	0.0134759	0.0888701	0.640164
193	HPA006554	ACACB	0.158528	Plasma	0.799568	0.576639	0.462321	0.0056438	0.972355	0.974589	0.678809	0.992685	0.733019	0.452177	0.375136	0.301881	0.948689	0.44733	0.910242	0.474841	0.537538
194	HPA022271	ACADS	-0.504769	Serum	0.753752	0.18943	0.210277	0.753334	0.901499	0.228574	0.974589	0.573675	0.989119	0.266937	0.0199239	0.00705923	0.392564	0.101476	0.995308	0.017403	0.0119525
195	HPA008315	ACTN2	-0.139686	Serum	0.964271	0.73555	0.659478	0.0971066	0.370208	0.632797	0.651044	0.820925	0.388824	0.859258	0.0671982	0.00877417	0.719941	0.0663624	0.562078	0.558388	0.0247993
196	HPA018217	ADCK3	-0.174893	Serum	0.893091	0.918148	0.302824	0.1281	0.00989909	0.75492	0.329709	0.889231	0.255187	0.201726	0.0461984	0.158197	0.170749	0.702241	0.0317739	0.315154	0.0998041
197	HPA011271	ANXA1	-0.14466	Serum	0.190588	0.0312407	0.00484899	0.518257	0.329414	0.863433	0.745257	0.934286	0.279044	0.538791	0.631433	0.56168	0.353137	0.352483	0.500205	0.842945	0.580481
198	HPA014252	APOBEC2-Ab#1	-0.0321197	Serum	0.360638	0.0116771	0.00439675	0.58484	0.146901	0.18304	0.0504921	0.528749	0.692286	1	0.939709	0.755378	0.977997	0.824449	0.0917434	0.255793	0.955653
199	HPA022013	ARPC5L	-0.388286	Serum	0.799568	0.00147343	0.244531	0.881713	0.99605	0.440801	0.495458	0.714209	0.538791	0.712552	0.0354005	0.090613	0.639171	0.288265	0.769353	0.297216	0.126499
200	HPA001520	ATP5B	-0.396842	Serum	0.893091	0.586726	0.44456	0.224148	0.00515529	0.87346	0.53661	0.934286	0.182748	0.201726	0.979889	0.646831	0.934059	0.688291	0.0219356	0.267718	0.907572
201	HPA023249	C17orf57	-0.615863	Serum	0.481872	0.221292	0.691711	0.361276	0.324527	0.570726	0.00423114	0.788341	0.255187	0.902304	0.084939	0.0138204	0.733742	0.0849437	0.0229158	0.846417	0.0380133
202	HPA017330	CALD1	-1.90727	Serum	0.000477149	0.0503729	0.73555	0.829802	0.146901	0.553539	0.396834	0.784351	0.795485	0.774498	0.14505	0.0340231	0.154169	0.367341	0.305997	0.76832	0.0471851
203	HPA019639	CANT1-Ab#1	0.373438	Plasma	1	0.0349991	4.16378e-05	0.829802	0.747606	0.144602	0.195932	0.478683	0.266937	0.344971	0.52746	0.727683	0.613116	0.996234	0.39013	0.369797	0.791553
204	HPA030741	CCNB1	-0.270874	Serum	0.127616	0.215735	0.00815568	0.104247	0.0142612	0.0584823	0.27599	0.345495	0.435827	1	0.14505	0.131323	0.298878	0.530186	0.0439642	0.011129	0.164396
205	HPA027235	COL16A1-Ab#1	-0.615602	Serum	0.0764945	0.0835019	0.607137	0.476087	0.414002	0.853427	0.00292926	0.933664	0.113127	0.712552	0.0525106	0.049883	0.242989	0.362346	0.0153575	0.834338	0.0556997
206	HPA007583	COL3A1	0.212809	Plasma	0.286689	0.453392	0.184461	0.0219381	0.688413	0.77436	0.382788	0.901073	0.613471	0.923941	0.40331	0.0265862	0.0190634	0.00348348	0.657502	0.935123	0.0109012
207	HPA021616	EZR	0.0874151	Plasma	0.286689	0.00853736	0.860151	0.703583	0.717798	0.448391	0.511714	0.723454	0.795485	0.359234	0.979889	0.638078	0.537927	0.493749	0.787263	0.63054	0.776484
208	HPA019008	FAF1-Ab#1	0.63881	Plasma	0.893091	0.724504	0.837142	0.703583	0.800664	0.396834	0.669504	0.680287	0.692286	0.613471	0.0594974	0.00504732	0.963337	0.0281876	0.880043	0.172127	0.0161723
209	HPA026682	FGL2	1.53695	Plasma	0.776565	0.596892	0.988287	0.0240969	0.00600223	0.0734321	0.0674956	0.371025	0.837879	0.29151	0.859894	0.0883081	0.325272	0.0677707	0.0113948	0.213856	0.181561
210	HPA025770	FH-Ab#1	-0.52407	Serum	0.799568	0.22695	0.471346	0.540022	0.846897	0.588163	0.0237246	0.792472	0.222064	0.232754	0.14505	0.00877417	0.91945	0.0373979	0.111012	0.39434	0.0316112
211	HPA027341	FH-Ab#2	-0.344258	Serum	0.731147	0.199658	0.837142	0.58484	0.71041	0.479482	0.487435	0.74846	0.672233	0.232754	0.705056	0.0320142	0.0267201	0.00512946	0.75218	0.443653	0.017371
212	HPA017964	HIP1-Ab#2	-0.101615	Serum	0.822741	0.244531	0.110543	0.155849	0.50391	0.077622	0.0963677	0.382139	0.331067	0.279044	0.0105393	0.505492	0.00978561	0.0649783	0.233887	0.17495	0.0215456
213	HPA000635	HMOX1	1.20324	Plasma	0.161318	0.702583	0.401875	0.0148547	0.00762027	0.27599	0.254147	0.595395	0.538791	0.0794904	0.859894	0.0528028	0.207857	0.031756	0.0280206	0.22618	0.0985502
214	HPA031170	ITGA2B	0.0663464	Plasma	0.940486	0.648867	0.113926	0.934122	0.717798	0.00760147	0.0279595	0.116759	0.0618647	0.0335651	0.252532	0.2533	0.479018	0.606938	0.0733511	0.0262282	0.361464
215	HPA019149	JUNB	-0.164378	Serum	0.869522	0.702583	0.659478	0.0199441	0.652338	0.00883659	0.118572	0.121187	0.133602	0.0414629	0.742944	0.224108	0.124715	0.0832496	0.225917	0.0267584	0.196179
216	HPA001895	LAMB2	-0.0557631	Serum	0.481872	0.00646387	0.702583	0.211522	0.70305	0.0193869	0.18304	0.201205	0.222064	0.0122522	0.667865	0.936702	0.719941	0.802475	0.348827	0.0268819	0.916496
217	HPA001426	LGMN	-0.220509	Serum	0.463338	0.353988	0.0436612	0.435815	0.391734	0.33607	0.329709	0.635381	0.880738	0.816616	0.46316	0.00343156	0.789773	0.0162908	0.504354	0.493132	0.0205412
218	HPA001522	LUM	0.0185617	Plasma	0.410129	0.41865	0.0133051	0.0571751	0.83915	0.174802	0.233536	0.52034	0.266937	0.344971	0.0019126	0.214934	0.0156132	0.780657	0.438418	0.270546	0.0114201
219	HPA024369	NFATC2-Ab#2	-0.34988	Serum	0.152337	0.607137	0.324126	0.607861	0.870224	0.355624	0.0989465	0.647202	0.373852	0.192069	0.00624559	0.0265862	0.242989	0.267373	0.308887	0.408951	0.0198197
220	HPA003215	OGFOD1	0.226784	Plasma	0.445199	0.814269	0.929809	0.753334	0.00312071	0.745257	0.178886	0.886002	0.419815	0.373852	0.375136	0.0978192	0.0231626	0.0143043	0.0109141	0.528587	0.0323701
221	HPA042415	PLP2	0.0489927	Plasma	0.235271	0.353988	0.596892	0.934122	0.00582344	0.389773	0.77436	0.677252	0.0543168	0.0794904	0.49477	0.21045	0.652371	0.228773	0.0185948	0.0483858	0.420165
222	HPA030990	PPM1F-Ab#2	-0.1719	Serum	0.135494	0.627856	0.28246	0.753334	0.00332702	0.323426	0.281646	0.635381	0.46886	0.753672	0.595851	0.0444484	0.479018	0.0547414	0.0154815	0.147546	0.125817
223	HPA021794	PRPF4-Ab#1	0.600297	Plasma	0.822741	0.302824	0.0171611	0.187784	0.217675	0.0200578	0.0055849	0.202689	0.0794904	0.222064	0.939709	0.375728	0.343685	0.239911	0.0148528	0.0223922	0.488252
224	HPA022470	PRUNE2	-0.265226	Serum	0.344988	0.000522267	0.713514	0.855682	0.146901	0.270413	0.144602	0.595395	0.902304	0.0508337	0.176278	0.917287	0.0822934	0.328579	0.180251	0.120629	0.217567
225	HPA019123	QKI	-0.449193	Serum	0.731147	0.427188	0.135935	0.211522	0.00343477	0.281646	0.228574	0.604201	0.331067	0.837879	0.231679	0.474767	0.353137	0.94356	0.0126356	0.422608	0.436906
226	HPA027164	RBM6	-0.452427	Serum	0.559765	0.064155	0.124558	0.104247	0.240666	0.107014	0.688165	0.424194	0.816616	0.485869	0.0199239	0.00680467	0.818222	0.0490542	0.55562	0.0105858	0.0153644
227	HPA006914	RPA1	-0.0142634	Serum	0.520086	0.210277	0.527451	0.0240969	0.972355	0.323426	0.355624	0.635381	0.435827	0.113127	0.432655	0.0212751	0.038594	0.00442741	0.630993	0.298808	0.0154047
228	HPA034537	SAMM50	-0.146827	Serum	0.329767	0.906504	0.941484	0.397524	0.278271	0.311097	0.793943	0.635381	0.29151	0.0844665	0.00747116	0.946424	0.0108796	0.211035	0.46691	0.239464	0.0249527
229	HPA021504	SCAF4-Ab#2	-0.452395	Serum	0.201142	0.0102256	0.00164376	0.540022	0.419684	0.944133	0.293191	0.971976	0.165096	0.232754	0.231679	0.0361388	0.861337	0.0866655	0.331363	0.174954	0.10663
230	HPA028807	SCAF4-Ab#3	-0.383054	Serum	0.964271	0.825687	0.929809	0.00707838	0.5963	0.660248	0.479482	0.845118	0.344971	0.373852	0.667865	0.888261	0.977997	0.928546	0.604371	0.258501	0.967965
231	HPA023451	SGSH	-0.455535	Serum	0.360638	0.113926	0.566633	0.327115	0.442865	0.678809	0.433285	0.849065	0.795485	0.538791	0.561168	0.0152981	0.111736	0.0070398	0.614997	0.304646	0.0247067
232	HPA037400	SNX2	-0.191447	Serum	0.893091	0.0947855	0.860151	0.416417	0.00312071	0.471601	0.678809	0.742192	0.0386756	0.165096	0.631433	0.0219722	0.479018	0.0325143	0.0100931	0.353084	0.0747501
233	HPA027873	STAT5A	-0.493726	Serum	0.463338	0.174809	0.263031	0.679147	0.00441786	0.0963677	0.833489	0.40223	0.141013	0.945633	0.46316	0.0883081	0.652371	0.120474	0.0221603	0.132366	0.225389
234	HPA001527	TF-Ab#1	-0.0495526	Serum	0.463338	0.00215013	0.0452652	0.8041	0.652338	0.33607	0.764621	0.635381	0.672233	0.388824	0.631433	0.16183	0.423817	0.134615	0.852701	0.596859	0.308607
235	HPA002550	TTR	-0.0401705	Serum	0.081813	0.00131924	0.0157805	0.631265	0.144162	0.0270639	0.170788	0.247442	0.967364	0.266937	0.34817	0.0513255	0.875808	0.111712	0.196764	0.066082	0.153453
236	HPA018817	TXNDC2	-0.443833	Serum	0.42746	0.546871	0.28246	0.104247	0.00332702	0.27599	0.204888	0.595395	0.419815	0.880738	0.375136	0.206033	0.550131	0.505744	0.012411	0.317775	0.372599
237	HPA028100	MRPS15	-0.478374	Serum	0.664748	0.120932	0.825687	0.934122	0.56243	0.264913	0.418478	0.595395	0.435827	0.113127	0.118086	0.0152981	0.963337	0.0571654	0.598663	0.00256203	0.0468332
238	HPA006198	ACADM-Ab#1	-0.130917	Serum	0.329767	0.724504	0.802889	0.540022	0.0104813	0.228574	0.764621	0.573675	0.133602	0.0579914	0.16011	0.0754535	0.626085	0.263323	0.0380393	0.0858708	0.156163
239	HPA011316	ACSL1-Ab#1	-0.150054	Serum	0.127616	0.427188	0.194495	0.562222	0.210374	0.323426	0.519945	0.635381	0.816616	0.373852	0.212036	0.783392	0.170749	0.357393	0.432999	0.554202	0.350608
240	HPA011964	ACSL1-Ab#2	0.061961	Plasma	0.708766	0.22695	0.953173	0.562222	0.419684	0.588163	0.833489	0.792472	0.795485	0.652405	0.939709	0.248259	0.490511	0.211035	0.734648	0.490048	0.450423
241	HPA006401	ALDH4A1	-0.25602	Serum	0.376713	0.918148	0.659478	0.960446	0.06061	0.30505	0.726052	0.635381	0.344971	0.632814	0.14505	0.497714	0.0164198	0.0783311	0.178093	0.596075	0.057108
242	HPA026478	AMPD1	-0.320034	Serum	0.916752	0.44456	0.976576	0.199402	0.575866	0.218875	0.660248	0.560321	0.880738	0.989119	0.14505	0.0152981	0.761601	0.0419318	0.810101	0.186891	0.0476515
243	HPA036202	ANKRD23	0.664866	Plasma	0.799568	0.953173	0.120932	0.934122	0.0460268	0.0520125	0.0447778	0.338522	0.795485	0.538791	0.781434	0.356295	0.362751	0.236157	0.0390245	0.122379	0.479932
244	HPA019206	AQP1	0.412208	Plasma	0.500791	0.79155	0.627856	0.960446	0.199758	0.833489	0.13437	0.925028	0.435827	0.232754	0.131051	0.214934	0.57494	0.505744	0.189424	0.263885	0.299626
245	HPA014784	AQP4	-0.0253083	Serum	0.393212	0.269404	0.124558	0.1281	0.762656	0.112677	0.200373	0.424194	0.419815	0.29151	0.49477	0.956154	0.334397	0.58729	0.444989	0.283173	0.630846
246	HPA014658	ARHGEF11	0.160117	Plasma	0.731147	0.814269	0.221292	0.327115	0.645216	0.178886	0.293191	0.524367	0.816616	0.46886	0.0405072	0.0659465	0.307513	0.372379	0.596112	0.38796	0.0719538
247	HPA022134	ATF2	-0.25256	Serum	0.916752	0.0663531	0.28246	1	0.747606	0.440801	0.596973	0.714209	0.538791	0.344971	0.939709	0.578271	0.50215	0.436126	0.790338	0.0908753	0.722899
248	HPA030187	ATF5	-0.3843	Serum	0.344988	0.148086	0.517873	0.435815	1	0.396834	0.118572	0.680287	0.29151	0.0579914	0.859894	0.206033	0.50215	0.18476	0.312908	0.0211383	0.401504
249	HPA001906	ATRX	0.496435	Plasma	0.559765	0.648867	0.0559468	0.077943	0.0805315	0.228574	0.209477	0.573675	0.837879	0.404146	0.859894	0.158197	0.353137	0.116028	0.151638	0.42431	0.288646
250	HPA028949	BECN1	0.165526	Plasma	0.445199	0.906504	0.471346	0.455708	0.666676	0.375881	0.0372346	0.67134	0.0508337	0.0269622	0.14505	0.0163589	0.513935	0.129765	0.0804307	0.0935928	0.0459047
251	HPA010725	C1orf43	0.178338	Plasma	0.0431419	0.117389	0.316921	0.187784	0.0858138	0.329709	0.678809	0.635381	0.156755	0.047535	0.859894	0.718528	0.445438	0.499727	0.177399	0.12283	0.742921
252	HPA003563	C3-Ab#1	0.673514	Plasma	0.539748	0.0102256	0.537118	0.753334	0.645216	0.254147	0.545042	0.595075	0.575572	0.575572	0.49477	0.090613	0.803965	0.150005	0.753626	0.537826	0.246914
253	HPA019627	CANT1-Ab#2	0.0084276	Plasma	0.161318	0.617459	0.453392	0.0527506	0.878025	0.933997	0.209477	0.966724	0.373852	0.945633	0.979889	0.691308	0.747631	0.633582	0.456108	0.983027	0.890097
254	HPA007470	CAPZA2	-0.209081	Serum	0.822741	0.480466	0.174809	1	0.0255633	0.688165	0.440801	0.849695	0.182748	0.201726	0.176278	0.0431706	0.57494	0.204226	0.0749662	0.215996	0.104012
255	HPA002127	CD14-Ab#1	0.657295	Plasma	0.846065	0.0391303	0.210277	0.310824	0.414002	0.137717	0.471601	0.463888	0.967364	0.266937	0.34817	0.189042	0.0961154	0.0609682	0.615263	0.313714	0.131977
256	HPA010592	CD74	0.152889	Plasma	0.0933217	0.638326	0.607137	0.0971066	0.529517	0.329709	0.115595	0.635381	0.344971	1	0.49477	0.430666	0.176563	0.19109	0.26998	0.367607	0.333446
257	HPA027634	CDC42SE1	-0.474343	Serum	0.643143	0.871701	0.250595	0.416417	0.485143	0.118572	0.418478	0.429545	0.344971	0.485869	0.34817	0.0124702	0.456479	0.0204831	0.525975	0.185316	0.0412318
258	HPA018241	CHAD	-0.0762615	Serum	0.0122975	0.73555	0.769005	0.327115	0.192901	0.893575	0.669504	0.94788	0.520842	0.243794	0.899685	0.445096	0.490511	0.342792	0.415231	0.204747	0.630132
259	HPA028670	CHD1L	-0.676507	Serum	0.686628	0.215735	0.244531	0.250944	0.310153	0.974589	0.093843	0.992685	0.452177	0.837879	0.084939	0.0219722	0.818222	0.0995211	0.194658	0.713331	0.0560123
260	HPA018797	CHKB	-0.205884	Serum	0.869522	0.953173	0.607137	0.518257	0.0320594	0.33607	0.243688	0.635381	0.967364	0.753672	0.212036	0.144281	0.0190634	0.0194778	0.087751	0.172482	0.0328172
261	HPA001867	CLOCK-Ab#1	0.757997	Plasma	0.621828	0.143948	0.746651	0.58484	0.617058	0.195932	0.456055	0.533601	0.575572	0.753672	0.859894	0.382349	0.525861	0.314753	0.684065	0.264717	0.598668
262	HPA027565	CLOCK-Ab#2	1.484	Plasma	0.481872	0.435825	0.837142	0.934122	0.0146583	0.511714	0.553539	0.776673	0.148729	0.192069	0.231679	0.467249	0.0924967	0.152696	0.0457364	0.449997	0.199242
263	HPA023280	CNP	-0.382081	Serum	0.846065	0.802889	0.508384	0.855682	0.472845	0.87346	0.803784	0.934286	0.816616	0.331067	0.781434	0.691308	0.948689	0.787912	0.773707	0.536919	0.913585
264	HPA017913	COL15A1	0.0845386	Plasma	0.776565	0.117389	0.929809	0.703583	0.878025	0.716513	0.688165	0.867952	0.632814	0.0747495	0.322416	0.802227	0.362751	0.787912	0.883406	0.082903	0.585417
265	HPA027237	COL16A1-Ab#2	-0.560152	Serum	1	0.0579134	0.0111744	1	0.740116	0.923871	0.248879	0.961427	0.359234	0.148729	0.667865	0.0528028	0.382466	0.0512666	0.483473	0.13877	0.13106
266	HPA008405	COL1A1-Ab#1	-0.0707536	Serum	0.344988	0.194495	0.410213	0.0971066	0.206791	0.463792	0.264913	0.738987	0.692286	0.902304	0.631433	0.219487	0.188631	0.103461	0.311622	0.606529	0.243077
267	HPA019142	COL6A1-Ab#1	0.353842	Plasma	0.0291818	0.976576	0.757803	0.540022	0.221393	0.519945	0.127866	0.779918	0.672233	0.575572	0.939709	0.936702	0.875808	0.988703	0.209107	0.790876	0.994351
268	HPA019150	CREB1	0.43512	Plasma	0.799568	0.517873	0.724504	0.753334	0.785399	0.456055	0.823558	0.732741	0.923941	0.304336	0.0671982	0.0205974	0.613116	0.0400653	0.947836	0.503593	0.0494188
269	HPA019365	CROT	0.0828818	Plasma	0.062167	0.244531	0.607137	0.250944	0.349433	0.0308013	0.433285	0.257124	0.967364	0.404146	0.705056	0.888261	0.57494	0.688291	0.543235	0.0664494	0.847377
270	HPA001412	CSF3	-0.0683303	Serum	0.708766	0.117389	0.55671	0.0571751	0.310153	0.463792	0.433285	0.738987	0.201726	0.419815	0.49477	0.437847	0.176563	0.194315	0.362511	0.672104	0.336301
271	HPA043715	CSH2	0.265904	Plasma	0.799568	0.44456	0.498986	0.0722648	0.126072	0.688165	0.151748	0.849695	0.989119	1	0.193573	0.792794	0.2821	0.730441	0.168523	0.743434	0.456873
272	HPA027010	CSNK1G3	0.224647	Plasma	0.235271	0.814269	0.0540352	0.343933	0.0579425	0.697568	0.944133	0.855802	0.148729	0.774498	0.46316	0.248259	0.103692	0.0832496	0.141204	0.924992	0.172499
273	HPA034999	DBP	0.298369	Plasma	0.643143	0.89488	0.576639	0.855682	0.164178	0.254147	0.764621	0.595075	0.388824	0.613471	0.52746	0.586652	0.733742	0.809784	0.36322	0.501165	0.77387
274	HPA030852	DCAF6	0.0481733	Plasma	0.916752	0.517873	0.680902	0.455708	0.192901	0.853427	0.495458	0.933664	0.652405	0.29151	0.52746	0.437847	0.0791024	0.132173	0.389499	0.278502	0.209208
275	HPA039349	DCUN1D2	1.56254	Plasma	0.0227858	1	0.22695	0.361276	0.244658	0.471601	0.323426	0.742192	0.837879	0.452177	0.631433	0.0310484	0.111736	0.0128721	0.384713	0.695203	0.0443283
276	HPA023371	DCXR	-0.437753	Serum	0.580125	0.0757634	0.627856	0.907869	0.732651	0.545042	0.813656	0.784351	0.795485	0.317521	0.595851	0.878617	0.639171	0.716293	0.927218	0.320413	0.863675
277	HPA002725	DMD-Ab#1	-0.0781028	Serum	0.0933217	0.0686118	0.0540352	0.907869	0.610103	0.0163185	0.159161	0.179038	0.0794904	0.0335651	0.212036	0.176993	0.0307399	0.0310128	0.222106	0.0438146	0.0526382
278	HPA024162	DUSP13	-0.0307967	Serum	0.329767	0.462321	0.576639	0.655034	0.659491	0.0714075	0.843445	0.371025	0.672233	0.222064	0.781434	0.268849	0.846913	0.338012	0.870706	0.15445	0.560705
279	HPA017071	DYSF	0.354333	Plasma	0.916752	0.988287	0.713514	0.518257	0.610103	0.0820047	0.311097	0.388763	0.266937	0.46886	0.432655	0.437847	0.170749	0.19109	0.465125	0.264442	0.321838
280	HPA005835	ECH1-Ab#2	0.381731	Plasma	0.0465056	0.848631	0.353988	0.0618938	0.375519	0.793943	0.238574	0.907363	0.902304	0.692286	0.212036	0.578271	0.115938	0.214501	0.420212	0.91587	0.248987
281	HPA024089	ETFA-Ab#3	-0.272014	Serum	0.664748	0.546871	0.210277	0.279829	0.149679	0.688165	0.863433	0.849695	0.388824	0.359234	0.176278	0.140953	0.963337	0.267373	0.355107	0.574598	0.27861
282	HPA018923	ETFB-Ab#3	0.214394	Plasma	0.731147	0.724504	0.309821	0.562222	0.414002	0.553539	0.833489	0.784351	0.712552	0.520842	0.118086	0.965891	0.0421823	0.27978	0.717315	0.620386	0.127538
283	HPA045033	EVI2A	0.120145	Plasma	0.376713	0.546871	0.691711	0.077943	0.725211	0.528244	0.418478	0.784351	0.594387	0.652405	0.274596	0.673378	0.456479	0.958595	0.692583	0.820027	0.600116
284	HPA043376	FAM3C	-0.115306	Serum	0.621828	0.883279	0.941484	0.907869	0.909343	0.678809	0.61477	0.849065	0.712552	0.774498	0.322416	0.258412	0.0620081	0.0663624	0.873595	0.917581	0.117828
285	HPA027444	FAS	-0.585337	Serum	0.445199	0.221292	0.576639	0.98681	0.964461	0.329709	0.141127	0.635381	0.331067	0.0360453	0.118086	0.0163589	0.963337	0.059678	0.358234	0.0960622	0.0493896
286	HPA023882	FAT1	-0.617172	Serum	0.988087	0.152312	0.498986	0.58484	0.101277	0.61477	0.144602	0.81404	0.989119	0.795485	0.297895	0.0350673	0.761601	0.0736517	0.141525	0.882707	0.107688
287	HPA031093	FKBP5-Ab#2	0.412604	Plasma	0.0874189	0.814269	0.586726	0.728319	0.448773	0.0551684	0.0461526	0.345495	0.331067	0.192069	0.667865	0.228799	0.692613	0.25535	0.13991	0.173121	0.470255
288	HPA017998	FOXK1	-0.291714	Serum	0.329767	0.453392	0.498986	0.8041	0.291651	0.389773	0.803784	0.677252	0.652405	0.575572	0.322416	0.147669	0.537927	0.425084	0.582386	0.0996825	0.28673
289	HPA010817	FXYD5	-0.441178	Serum	0.0874189	0.976576	0.746651	0.455708	0.228965	0.233536	0.418478	0.578566	0.753672	0.404146	0.375136	0.301881	0.550131	0.626875	0.411731	0.493132	0.468021
290	HPA018304	G3BP2	0.0784802	Plasma	0.0269011	0.435825	0.194495	0.187784	0.339329	0.355624	0.77436	0.647202	0.404146	0.712552	0.193573	0.467249	0.325272	0.958595	0.566641	0.370415	0.397946
291	HPA021323	GCC1-Ab#2	-0.597385	Serum	0.223478	0.124558	0.0757634	0.237287	0.673892	0.33607	0.0551684	0.635381	0.0896849	0.388824	0.193573	0.0142983	0.875808	0.0479784	0.125824	0.167488	0.0497798
292	HPA007012	GFI1B	-0.118291	Serum	0.481872	0.702583	0.976576	0.397524	0.265315	0.0656068	0.0237246	0.3599	0.0231966	0.100878	0.742944	0.595088	0.490511	0.441707	0.0304112	0.155992	0.710164
293	HPA044839	GLUD1	-0.224604	Serum	0.940486	0.316921	0.36954	0.753334	0.0320594	0.155421	0.651044	0.492753	0.613471	0.837879	0.820452	0.774021	0.525861	0.580807	0.132245	0.150883	0.809254
294	HPA026422	GPR137B	-0.48042	Serum	0.500791	0.906504	0.576639	0.119731	0.225156	0.893575	0.204888	0.94788	0.945633	0.652405	0.667865	0.0528028	0.298878	0.0419318	0.288604	0.816068	0.115627
295	HPA025065	GTF2E2	-0.233644	Serum	0.708766	0.508384	0.79155	0.0669192	0.808326	0.0568052	0.151748	0.345495	0.119665	0.100878	0.705056	0.258412	0.115938	0.0920007	0.268171	0.142256	0.204186
296	HPA008926	HEXIM1	-0.0690148	Serum	0.621828	0.471346	1	0.187784	0.0707593	0.317222	0.678809	0.635381	0.388824	0.266937	0.939709	0.331389	0.413241	0.239911	0.200656	0.5132	0.496582
297	HPA023323	HEXIM2	-0.364986	Serum	0.539748	0.289144	0.215735	0.907869	0.437002	0.479482	0.964431	0.74846	0.485869	0.632814	0.34817	0.319369	0.0760127	0.0920007	0.698322	0.287076	0.155425
298	HPA019522	HIBADH	0.510467	Plasma	0.776565	0.256761	0.713514	0.476087	0.5963	0.112677	0.0132062	0.424194	0.211723	0.201726	0.820452	0.125192	0.235648	0.0721437	0.0625413	0.268913	0.196495
299	HPA013606	HIP1-Ab#1	-0.250737	Serum	0.621828	0.953173	0.410213	0.907869	0.248696	0.159161	0.425844	0.492753	0.304336	0.106867	0.375136	0.416512	0.124715	0.155423	0.367034	0.207329	0.251329
300	HPA043151	HLA-DRB5	0.81409	Plasma	0.893091	0.139898	0.453392	0.379141	0.972355	0.596973	0.166843	0.793209	0.404146	0.652405	0.193573	0.0774831	0.934059	0.187906	0.418034	0.304237	0.182977
301	HPA004712	HNF4A	-0.344996	Serum	0.0933217	0.22695	0.0559468	0.111784	0.0858138	0.553539	0.166843	0.784351	0.967364	0.304336	0.667865	0.907597	0.402823	0.600356	0.137411	0.586219	0.725929
302	HPA035480	HNMT	-0.400076	Serum	0.170683	0.393639	0.814269	0.631265	0.0619815	0.669504	0.200373	0.849065	0.632814	0.859258	0.939709	0.105476	0.298878	0.0736517	0.116592	0.750647	0.198334
303	HPA002134	IFI16	-0.161071	Serum	1	0.41865	0.44456	0.1281	0.305456	0.0504921	0.511714	0.334293	0.133602	0.0335651	0.781434	0.158197	0.413241	0.129765	0.340403	0.0824024	0.314809
304	HPA010558	IL6ST	0.0786317	Plasma	0.731147	0.427188	0.659478	0.49694	0.589452	0.688165	0.913758	0.849695	0.795485	0.795485	0.34817	0.274175	0.513935	0.613552	0.864875	0.910963	0.423622
305	HPA016995	ISY1	-0.170288	Serum	0.753752	0.566633	0.769005	0.090351	0.0114119	0.200373	0.716513	0.541855	0.0360453	0.0414629	0.939709	0.878617	0.83254	0.817108	0.0260471	0.0971295	0.968277
306	HPA008427	ITGA7	-0.429204	Serum	0.376713	0.659478	0.18943	0.753334	0.026899	0.697568	0.287379	0.855802	0.359234	0.133602	0.16011	0.409539	0.214571	1	0.0685842	0.174311	0.283445
307	HPA041345	KARS	0.556207	Plasma	0.42746	0.607137	0.0977863	0.562222	0.0932885	0.954278	0.137717	0.979794	0.859258	0.613471	0.0146103	0.840234	0.0181436	0.292572	0.1295	0.860014	0.0412014
308	HPA021165	KBTBD10-Ab#1	-0.232901	Serum	0.201142	0.48968	0.0237758	0.8041	0.217675	0.994917	0.389773	0.994917	0.141013	0.331067	0.859894	0.727683	0.719941	0.647087	0.252111	0.347973	0.898541
309	HPA014864	KCNS3	-0.191698	Serum	0.580125	0.0194271	0.0349991	0.562222	0.236719	0.75492	0.735634	0.889231	0.989119	0.632814	0.595851	0.49	0.934059	0.626875	0.548016	0.862476	0.7615
310	HPA017876	KTN1	0.294223	Plasma	0.580125	0.309821	0.89488	0.1281	0.99605	0.144602	0.243688	0.478683	0.255187	0.065944	0.52746	0.125192	0.0760127	0.0357049	0.451834	0.122988	0.0916738
311	HPA034994	LANCL1	0.388293	Plasma	0.988087	0.757803	0.627856	0.119731	0.173371	0.433285	0.418478	0.714084	0.880738	0.945633	0.781434	0.459798	0.334397	0.284001	0.352689	0.628277	0.527652
312	HPA039630	LRRC20	0.814072	Plasma	0.776565	0.638326	0.871701	0.778602	0.144162	0.0568052	0.0656068	0.345495	0.485869	0.065944	0.49477	0.219487	0.490511	0.19109	0.09985	0.124754	0.394945
313	HPA043725	LST1	-0.0383104	Serum	0.329767	0.0111744	0.0247386	0.829802	0.359726	0.214139	0.204888	0.555603	0.902304	0.967364	0.212036	0.437847	0.085588	0.137092	0.379148	0.271876	0.180124
314	HPA020017	LUC7L3-Ab#2	0.015295	Plasma	0.822741	0.670157	0.309821	0.562222	0.121242	0.0865859	0.0963677	0.395821	0.015675	0.0198853	0.820452	0.521239	0.948689	0.647087	0.038974	0.035997	0.82303
315	HPA031573	MAGED2-Ab#2	0.616751	Plasma	0.112905	0.837142	0.976576	0.397524	0.324527	0.178886	0.362298	0.524367	0.774498	0.331067	0.322416	0.049883	0.733742	0.0901937	0.474851	0.0189205	0.14192
316	HPA027296	MDH1	-0.647936	Serum	0.846065	0.546871	0.724504	0.518257	0.964461	0.382788	0.0865859	0.674269	0.192069	0.538791	0.131051	0.0129067	0.77565	0.0767451	0.227579	0.68127	0.0411716
317	HPA026720	MDH2-Ab#4	-0.496317	Serum	0.273192	0.453392	0.627856	0.728319	0.256912	0.349028	0.323426	0.641276	1	0.753672	0.252532	0.0174838	0.490511	0.0281876	0.397705	0.178498	0.0520332
318	HPA004807	MEF2D	0.456224	Plasma	0.393212	0.508384	0.210277	0.379141	0.121242	0.375881	0.170788	0.67134	0.989119	0.795485	0.705056	0.343698	0.875808	0.414208	0.175731	0.720766	0.641171
319	HPA001939	MMP2	0.180549	Plasma	0.600817	0.988287	0.670157	0.49694	0.414002	0.793943	0.707017	0.907363	0.989119	1	0.46316	0.137684	0.0570391	0.0332882	0.719973	0.57561	0.0791547
320	HPA023373	MRPL45-Ab#1	-0.321521	Serum	0.686628	0.576639	0.0890019	0.279829	0.542564	0.0421316	0.0434377	0.299602	0.156755	0.0112645	0.979889	0.144281	0.214571	0.0767451	0.117766	0.018312	0.205952
321	HPA023385	MRPL45-Ab#2	-0.279187	Serum	0.822741	0.976576	0.802889	0.49694	0.846897	0.093843	0.228574	0.40223	0.222064	0.404146	0.667865	0.0953679	0.334397	0.0736517	0.417223	0.18828	0.190246
322	HPA006214	MTA2	-0.0857327	Serum	0.708766	0.480466	0.480466	0.8041	0.681138	0.162968	0.362298	0.492753	0.279044	0.255187	0.631433	0.092966	0.550131	0.107524	0.526718	0.353371	0.232035
323	HPA040147	MYBPC3	0.0909886	Plasma	0.0995308	0.0363334	0.027829	0.199402	0.964461	0.707017	0.944133	0.864633	0.880738	0.503199	0.34817	0.2533	0.803965	0.452993	0.995816	0.798633	0.46202
324	HPA014245	MYOF	-0.270401	Serum	0.846065	0.132058	0.324126	0.960446	0.0894883	0.34251	0.396834	0.635381	0.557037	0.373852	0.40331	0.700339	0.2821	0.392957	0.207562	0.596859	0.519849
325	HPA020463	NDUFV3-Ab#2	-0.64096	Serum	0.152337	0.156629	0.435825	0.98681	0.0677265	0.187265	0.369051	0.528749	0.880738	0.46886	0.106105	0.105476	0.706229	0.292572	0.181095	0.0479581	0.187281
326	HPA030427	NDUFV3-Ab#3	-0.27277	Serum	0.686628	0.780255	0.988287	0.881713	0.408366	0.716513	0.588163	0.867952	0.266937	0.331067	0.939709	0.313467	0.423817	0.232444	0.514078	0.140145	0.486554
327	HPA008789	NFATC2-Ab#1	-0.0166868	Serum	0.463338	0.769005	0.517873	0.540022	0.370208	0.243688	0.503552	0.58853	0.774498	0.795485	0.0525106	0.926989	0.0524059	0.357393	0.589591	0.146545	0.119611
328	HPA037953	NRAP-Ab#2	0.921477	Plasma	0.664748	0.638326	0.0733159	0.310824	0.0707593	0.0298277	0.678809	0.25453	0.485869	0.753672	0.561168	0.946424	0.719941	0.809784	0.213318	0.0146681	0.900688
329	HPA019859	NUMA1-Ab#1	-0.0759782	Serum	0.731147	0.295932	0.617459	0.778602	0.747606	0.27599	0.697568	0.595395	0.652405	0.774498	0.742944	0.0734674	0.456479	0.0767451	0.862892	0.603498	0.185066
330	HPA020347	OGDH-Ab#2	-0.174547	Serum	0.753752	1	0.883279	0.562222	0.5963	0.0842701	0.433285	0.394631	0.331067	0.113127	0.705056	0.0860507	0.0998464	0.0295712	0.572517	0.183428	0.0873673
331	HPA011739	PARP4	0.916026	Plasma	0.893091	0.55671	0.848631	0.1281	0.98815	0.726052	0.511714	0.871262	0.557037	0.859258	0.781434	0.049883	0.235648	0.0332882	0.7848	0.731397	0.102481
332	HPA016820	PCNT-Ab#1	-0.224951	Serum	0.190588	0.302824	0.462321	0.279829	0.13105	0.660248	0.382788	0.845118	0.692286	0.419815	0.859894	0.224108	0.58754	0.221554	0.273941	0.702023	0.452025
333	HPA019887	PCNT-Ab#2	0.0674916	Plasma	0.964271	0.617459	0.89488	0.119731	0.624047	0.0122922	0.077622	0.147507	0.538791	0.435827	0.742944	0.243289	0.992665	0.362346	0.260247	0.0221753	0.537836
334	HPA025064	PEBP4	0.539339	Plasma	0.463338	0.691711	0.221292	0.310824	0.688413	0.127866	0.30505	0.442347	0.359234	0.344971	0.34817	0.811689	0.228466	0.419626	0.5275	0.181668	0.465974
335	HPA013959	PFKFB1	0.240032	Plasma	0.559765	0.648867	0.316921	0.176657	0.71041	0.0279595	0.0141798	0.249685	0.0386756	0.0231966	0.46316	0.553472	0.16508	0.239911	0.0399284	0.0451965	0.357345
336	HPA024637	PGM1-Ab#2	-0.345279	Serum	0.152337	0.393639	0.0133051	0.679147	0.95657	0.678809	0.853427	0.849065	0.989119	0.520842	0.52746	0.0265862	0.613116	0.0479784	0.985614	0.771794	0.0926865
337	HPA011796	PHYH-Ab#2	2.00172	Plasma	0.170683	1	0.883279	0.199402	0.011738	0.248879	0.223687	0.593599	0.485869	0.0112645	0.899685	0.537234	0.83254	0.555215	0.0348667	0.0586352	0.821582
338	HPA008719	PLAU	0.748762	Plasma	0.964271	0.724504	0.0890019	0.0722648	0.114271	0.159161	1	0.492753	0.232754	0.359234	0.375136	0.165525	0.803965	0.347616	0.257832	0.327533	0.35721
339	HPA031849	PLCL1	-0.203886	Serum	0.621828	0.918148	0.814269	0.855682	0.972355	0.641893	0.843445	0.829923	1	0.989119	0.979889	0.331389	0.490511	0.267373	0.988737	0.759478	0.537365
340	HPA026900	PLN	0.645318	Plasma	0.520086	0.73555	0.0186448	0.0722648	0.0662507	0.570726	0.0106308	0.788341	0.304336	0.692286	0.631433	0.545323	0.25815	0.292572	0.0158297	0.25188	0.485171
341	HPA030989	PPM1F-Ab#1	-0.111088	Serum	0.143731	0.871701	0.780255	0.048607	0.645216	0.0551684	0.448391	0.345495	0.753672	0.255187	0.40331	0.736878	0.0924967	0.259315	0.714513	0.115903	0.27449
342	HPA021546	PPT1	-0.344799	Serum	0.0714537	0.302824	0.757803	0.855682	0.688413	0.803784	0.13437	0.910481	0.148729	0.119665	0.52746	0.0574493	0.316311	0.0469225	0.255867	0.0822683	0.123281
343	HPA042754	PRNP-Ab#2	0.280235	Plasma	0.247486	0.27588	0.18943	0.0219381	0.542564	0.218875	0.823558	0.560321	0.989119	0.419815	0.899685	0.995126	0.803965	0.891132	0.841694	0.453664	0.970714
344	HPA022248	PRPF4-Ab#2	-0.347378	Serum	0.445199	0.174809	0.757803	0.829802	0.793021	0.425844	0.605842	0.707896	0.632814	0.880738	0.899685	0.802227	0.692613	0.688291	0.837753	0.309256	0.906703
345	HPA042924	PSAT1	-0.367004	Serum	0.481872	0.802889	0.848631	0.327115	0.0131265	0.299081	0.641893	0.631028	0.243794	0.388824	0.742944	0.0715244	0.362751	0.0622815	0.0517118	0.555599	0.162195
346	HPA027167	RABGGTB-Ab#2	-0.436441	Serum	0.445199	0.331436	0.22695	0.379141	0.105471	0.833489	0.813656	0.925028	0.279044	0.304336	0.0308277	0.369179	0.0231626	0.64032	0.25474	0.159334	0.0423387
347	HPA026306	RPA2	-0.426232	Serum	0.201142	0.0133051	0.0300662	0.250944	0.747606	0.503552	0.823558	0.770374	0.816616	0.211723	0.131051	0.165525	0.56247	0.441707	0.92964	0.0349484	0.248757
348	HPA003365	RPL3	0.540656	Plasma	0.940486	0.976576	0.36954	0.8041	0.695717	0.209477	0.121609	0.550952	0.29151	0.0444137	0.14505	0.0860507	0.992665	0.181654	0.294558	0.0476347	0.187368
349	HPA036194	RPP14	0.545744	Plasma	0.42746	0.73555	0.586726	0.0109149	0.13105	0.823558	0.155421	0.924697	0.989119	0.733019	0.595851	0.423555	0.83254	0.613552	0.175557	0.958298	0.697767
350	HPA041755	RRAD	-0.0434509	Serum	0.376713	0.724504	0.670157	0.279829	0.917197	0.118572	0.270413	0.429545	0.419815	0.201726	0.820452	0.0883081	0.334397	0.0692035	0.542114	0.274702	0.183418
351	HPA015650	RTN3-Ab#2	-0.150743	Serum	0.988087	1	0.680902	1	0.497613	0.329709	0.487435	0.635381	0.222064	0.126488	0.252532	0.125192	0.639171	0.347616	0.499119	0.277793	0.253386
352	HPA019592	S100A13	-0.263128	Serum	0.0714537	0.837142	0.338849	0.562222	0.228965	0.863433	0.243688	0.934286	0.880738	0.945633	1	0.888261	0.963337	0.891132	0.318836	0.929718	0.989484
353	HPA018319	SCAF4-Ab#1	-0.476366	Serum	0.600817	0.883279	0.480466	0.397524	0.0242853	0.596973	0.166843	0.793209	0.594387	0.557037	0.40331	0.0624309	0.934059	0.137092	0.0528172	0.297342	0.185585
354	HPA041626	SEC24D	0.160454	Plasma	0.621828	0.015127	0.0757634	0.136901	0.732651	0.623755	0.994917	0.820281	0.795485	0.404146	0.0461984	0.268849	0.0181436	0.0382698	0.936166	0.775442	0.033971
355	HPA036227	SLC7A7	-0.13912	Serum	0.988087	0.0186448	0.120932	0.518257	0.755119	0.0253467	0.323426	0.243329	0.594387	0.0794904	0.432655	0.946424	0.43455	0.647087	0.618814	0.0779087	0.700471
356	HPA008751	SMARCA5	0.609993	Plasma	0.753752	0.27588	0.0257345	0.540022	0.06061	0.248879	0.528244	0.593599	0.331067	0.672233	0.231679	0.100321	0.57494	0.328579	0.158527	0.207603	0.205616
357	HPA027541	SPP1	-0.655395	Serum	0.916752	0.295932	0.918148	0.327115	0.236719	0.528244	0.104269	0.784351	0.632814	0.0747495	0.0105393	0.0310484	0.467673	0.197578	0.190537	0.159226	0.0362597
358	HPA029005	SRSF6	-0.131811	Serum	0.223478	0.480466	0.586726	0.49694	0.278271	0.923871	0.148142	0.961427	0.692286	0.859258	0.40331	0.0754535	0.789773	0.129765	0.262359	0.902469	0.206238
359	HPA000982	STAT1-Ab#2	0.0837886	Plasma	0.776565	0.48968	0.250595	0.343933	0.0336813	0.745257	0.669504	0.886002	0.222064	0.632814	0.820452	0.0310484	0.402823	0.0357049	0.101101	0.504185	0.0937153
360	HPA044960	TCEA3	0.637266	Plasma	0.621828	0.427188	0.0469178	0.0722648	0.0114119	0.974589	0.0461526	0.992685	0.733019	0.774498	0.193573	0.430666	0.423817	0.846561	0.0142668	0.971782	0.435732
361	HPA028598	TFRC	-0.621838	Serum	0.520086	0.576639	0.871701	0.607861	0.0218946	0.77436	0.843445	0.901073	0.141013	0.945633	0.118086	0.313467	0.22144	0.883676	0.0680701	0.97034	0.22944
362	HPA027923	TGFB3	-0.128377	Serum	0.120089	0.527451	0.36954	0.703583	0.402775	0.425844	0.528244	0.707896	0.945633	0.880738	0.0308277	0.682321	0.0620081	0.52402	0.63499	0.642859	0.108617
363	HPA008612	TGFBI	0.968023	Plasma	0.463338	0.953173	0.848631	0.907869	0.878025	0.187265	0.813656	0.528749	1	0.133602	0.859894	0.0431706	0.154169	0.0215334	0.968634	0.31601	0.0699645
364	HPA019687	THOC1	-0.0197299	Serum	0.580125	0.517873	0.814269	0.455708	0.603184	0.270413	0.623755	0.595395	0.373852	0.359234	0.0950737	0.301881	0.50215	0.653884	0.685583	0.521928	0.328108
365	HPA012041	THRAP3	0.0468335	Plasma	0.445199	0.361712	0.607137	0.907869	0.659491	0.109817	0.688165	0.424194	0.945633	0.837879	0.49477	0.537234	0.977997	0.620198	0.86333	0.159734	0.78228
366	HPA024562	TMEM52	0.233752	Plasma	0.0465056	0.814269	0.316921	0.237287	0.273905	0.038411	0.281646	0.289212	0.165096	0.014453	0.561168	0.569946	0.861337	0.730441	0.261054	0.0236854	0.800718
367	HPA017888	TNNT2-Ab#2	-0.102492	Serum	0.0342293	0.702583	0.152312	0.111784	0.265315	0.994917	0.418478	0.994917	0.182748	0.279044	0.52746	0.343698	0.875808	0.414208	0.317438	0.356115	0.614969
368	HPA024120	TOP2B	-0.217229	Serum	0.42746	0.517873	0.104012	0.49694	0.0182011	0.471601	0.317222	0.742192	0.923941	0.173759	0.705056	0.16183	0.392564	0.127392	0.0691356	0.451252	0.301198
369	HPA043684	TUBA8	-0.494979	Serum	0.916752	0.546871	0.769005	0.703583	0.161196	0.34251	0.456055	0.635381	0.859258	1	0.705056	0.975633	0.600266	0.766206	0.34996	0.288404	0.868938
370	HPA018991	TUFM	0.713818	Plasma	0.273192	0.0300662	0.941484	0.934122	0.370208	0.833489	0.764621	0.925028	0.712552	0.503199	1	0.233559	0.235648	0.125053	0.665279	0.896588	0.30142
371	HPA034677	TXNDC5-Ab#2	-0.0719541	Serum	0.799568	0.331436	0.36954	0.829802	0.128542	0.843445	0.396834	0.928032	0.816616	0.692286	0.252532	0.74611	0.0924967	0.263323	0.281922	0.600613	0.244818
372	HPA041899	TYROBP	-0.0892755	Serum	0.753752	0.471346	0.596892	0.146147	0.980251	0.944133	0.923871	0.971976	0.989119	0.859258	0.595851	0.137684	0.513935	0.137092	0.996592	0.969824	0.296149
373	HPA003525	UQCRC1-Ab#2	-0.104481	Serum	0.135494	0.377471	0.691711	0.361276	0.964461	0.209477	0.403973	0.550952	0.485869	0.266937	0.176278	0.274175	0.692613	0.52402	0.687231	0.414701	0.40308
374	HPA028033	USH1C	-0.550404	Serum	0.940486	0.221292	0.113926	0.237287	0.831419	0.745257	0.209477	0.886002	0.435827	0.266937	0.274596	0.0838401	0.934059	0.166703	0.47025	0.287692	0.210429
375	HPA006731	USP10	-0.142696	Serum	0.376713	0.814269	0.576639	0.0164118	0.049363	0.425844	0.735634	0.707896	0.141013	0.266937	0.742944	0.337508	0.613116	0.314753	0.119924	0.412955	0.583042
376	HPA018297	USP25	0.452414	Plasma	0.161318	0.918148	0.79155	0.0345924	0.244658	0.124707	0.34251	0.435341	0.945633	0.452177	0.595851	0.86899	0.66568	0.928546	0.397056	0.226485	0.867939
377	HPA013144	VAPB	0.223155	Plasma	0.799568	0.89488	0.780255	0.1281	0.652338	0.579414	0.0637618	0.791797	0.126488	0.266937	0.14505	0.482351	0.372527	0.93605	0.152214	0.449539	0.406104
378	HPA004726	VCAN	0.727035	Plasma	0.410129	0.691711	0.353988	0.0199441	0.0707593	0.87346	0.433285	0.934286	0.435827	0.255187	0.46316	0.343698	0.170749	0.150005	0.174259	0.416748	0.286226
379	HPA021652	VPS13A	-0.248988	Serum	0.235271	0.769005	0.338849	0.631265	0.252781	0.923871	0.362298	0.961427	0.0290299	0.0414629	0.979889	0.079557	0.138841	0.0340777	0.164154	0.0786317	0.10413
380	HPA038965	WBP4	1.17253	Plasma	0.708766	0.498986	0.0599363	0.435815	0.158256	0.0656068	0.433285	0.3599	0.575572	0.0579914	0.742944	0.86899	0.50215	0.633582	0.318464	0.105317	0.806054
381	HPA018527	WRB	0.348054	Plasma	0.964271	0.361712	0.316921	0.0839677	0.589452	0.994917	0.974589	0.994917	0.712552	0.222064	0.667865	0.849798	0.537927	0.868794	0.856116	0.234541	0.81733
382	HPA007415	WWTR1	0.0261692	Plasma	0.964271	0.537118	0.680902	0.0571751	0.485143	0.214139	0.243688	0.555603	0.0951531	0.156755	0.118086	0.151117	0.66568	0.37746	0.271227	0.335415	0.243344
383	HPA017936	YARS	0.0959307	Plasma	0.940486	0.648867	0.79155	0.49694	0.523054	0.843445	0.588163	0.928032	0.317521	0.452177	0.939709	0.859384	0.948689	0.861371	0.606567	0.424909	0.981521
384	HPA006996	ZHX2	-0.105777	Serum	0.940486	0.825687	0.825687	0.211522	0.402775	0.764621	0.519945	0.895166	0.880738	0.753672	0.742944	0.513334	0.298878	0.296922	0.62921	0.606146	0.522754
